# Supplementary material for: Crystal structure of 5,15-bis­(4-methyl­phen­yl)-10,20-bis­(4-nitro­phen­yl)porphyrin nitro­benzene disolvate
Source: Acta Crystallogr E Crystallogr Commun. 2018 Jan 1;74(Pt 1):55–8. doi: 10.1107/S2056989017017868 (PMC5778485; doi:10.1107/S2056989017017868)
Supplement: Supplementary file 2 [file e-74-00055-Isup2.hkl]

data_I
_computing_structure_refinement   'olex2.refine (Bourhis et al., 2015)'
_shelx_refln_list_code            4
loop_
  _space_group_symop_id
  _space_group_symop_operation_xyz
  1  x,y,z
  2  -x,-y,-z

_space_group_crystal_system       triclinic
_space_group_IT_number            2
_space_group_name_H-M_alt         'P -1'
_space_group_name_Hall            '-P 1'
_symmetry_space_group_name_H-M    'P -1'
_symmetry_space_group_name_Hall   '-P 1'
_symmetry_Int_Tables_number       2
_cell_length_a                    7.957(3)
_cell_length_b                    9.656(3)
_cell_length_c                    16.568(5)
_cell_angle_alpha                 76.710(5)
_cell_angle_beta                  79.440(5)
_cell_angle_gamma                 78.173(5)
_cell_volume                      1200.1(7)
loop_
  _refln_index_h
  _refln_index_k
  _refln_index_l
  _refln_F_squared_calc
  _refln_F_squared_meas
  _refln_F_squared_sigma
  _refln_F_squared_weight
  _refln_observed_status
-10 -4 1 6.079 4.548 3.347 97.697 o
-10 -3 1 0.001 -0.419 3.037 163.053 o
-10 -3 2 17.423 21.293 5.180 35.108 o
-10 -2 1 0.075 0.558 2.029 351.083 o
-10 -2 2 1.845 4.623 2.142 227.534 o
-10 -1 1 2.723 -4.782 3.826 94.309 o
-10 -1 2 10.169 13.708 4.623 49.442 o
-10 0 1 5.085 8.767 3.507 88.042 o
-9 -7 1 3.344 10.839 3.666 84.265 o
-9 -6 1 18.675 16.896 4.463 42.614 o
-9 -6 2 40.134 43.038 5.579 20.469 o
-9 -6 3 14.620 11.477 4.623 46.379 o
-9 -5 1 27.735 40.647 5.579 24.311 o
-9 -5 2 65.223 74.280 5.898 12.576 o
-9 -5 3 118.801 142.822 6.695 5.772 o
-9 -4 1 0.077 -3.985 2.550 229.942 o
-9 -4 2 2.784 1.116 3.029 139.389 o
-9 -4 3 17.948 15.143 3.826 51.938 o
-9 -4 4 0.438 2.550 2.550 205.344 o
-9 -3 1 173.447 184.606 5.015 3.794 o
-9 -3 2 85.344 80.430 3.832 11.673 o
-9 -3 3 0.038 -1.674 2.367 267.592 o
-9 -3 4 9.187 9.422 3.188 86.430 o
-9 -2 1 15.963 12.150 3.037 70.529 o
-9 -2 2 109.077 110.128 4.508 7.850 o
-9 -2 3 11.741 12.116 2.472 96.277 o
-9 -2 4 3.083 4.033 1.857 252.819 o
-9 -1 1 0.073 -0.330 1.631 557.858 o
-9 -1 2 7.451 10.043 2.949 99.407 o
-9 -1 3 18.271 9.883 3.347 62.546 o
-9 -1 4 8.812 10.680 3.666 72.225 o
-9 -1 5 19.982 18.012 4.144 44.504 o
-9 0 1 30.201 32.199 4.941 27.982 o
-9 0 2 7.400 6.854 3.985 70.269 o
-9 0 3 5.419 11.477 3.826 73.945 o
-9 0 4 1.387 4.623 2.869 149.992 o
-9 0 5 0.005 2.550 2.550 211.381 o
-9 1 1 21.984 25.982 3.347 47.023 o
-9 1 2 2.425 6.854 2.550 160.196 o
-9 1 3 31.478 35.387 3.826 32.500 o
-9 1 4 0.181 -3.347 2.710 202.459 o
-9 1 5 7.149 4.782 3.507 87.844 o
-9 2 1 10.115 16.418 4.623 48.215 o
-9 2 2 0.215 0.956 3.666 109.221 o
-9 2 3 9.986 5.898 3.826 70.516 o
-9 2 4 9.251 20.084 4.304 51.983 o
-9 2 5 0.043 3.826 2.869 164.022 o
-9 3 1 59.731 61.209 4.463 16.530 o
-9 3 2 46.509 48.298 3.985 22.572 o
-9 3 3 20.708 38.415 3.985 37.338 o
-9 3 4 41.354 45.269 4.144 24.395 o
-8 -8 1 0.042 -2.232 3.507 122.103 o
-8 -8 2 0.732 -3.826 3.985 92.680 o
-8 -8 3 0.330 6.376 4.623 65.182 o
-8 -7 1 0.046 -3.507 3.985 94.579 o
-8 -7 2 12.998 18.809 5.260 37.600 o
-8 -7 3 8.394 15.621 5.420 39.640 o
-8 -6 1 36.302 32.199 4.782 26.305 o
-8 -6 2 143.054 145.053 6.217 4.977 o
-8 -6 3 25.093 15.462 3.347 49.375 o
-8 -6 4 0.098 3.507 3.188 136.107 o
-8 -5 1 38.711 36.024 3.985 27.918 o
-8 -5 2 25.842 28.851 4.144 35.945 o
-8 -5 3 0.819 -0.638 3.347 129.716 o
-8 -5 4 2.313 2.072 3.666 99.850 o
-8 -4 1 81.536 80.337 5.420 10.867 o
-8 -4 2 57.049 65.194 5.101 15.613 o
-8 -4 3 112.391 114.608 5.898 6.991 o
-8 -4 4 22.681 16.259 3.507 49.874 o
-8 -4 5 0.026 -1.435 2.391 262.513 o
-8 -3 1 22.437 29.489 3.188 46.221 o
-8 -3 2 56.702 60.412 4.144 17.797 o
-8 -3 3 93.439 95.958 5.260 9.168 o
-8 -3 4 37.469 40.966 3.507 29.283 o
-8 -3 5 16.381 14.074 2.083 86.884 o
-8 -2 1 39.780 36.966 2.760 32.034 o
-8 -2 2 8.703 10.898 2.254 120.662 o
-8 -2 3 26.527 27.547 2.811 46.146 o
-8 -2 4 11.433 15.203 2.592 88.608 o
-8 -2 5 0.012 0.159 2.142 324.851 o
-8 -2 7 2.995 1.753 3.029 136.065 o
-8 -2 8 0.074 2.710 2.391 235.026 o
-8 -1 1 9.363 11.675 2.710 98.119 o
-8 -1 2 74.454 79.321 3.268 13.686 o
-8 -1 3 5.309 6.217 1.691 212.377 o
-8 -1 4 13.424 16.299 1.857 98.554 o
-8 -1 5 9.616 14.003 2.152 111.889 o
-8 -1 8 10.318 15.780 3.826 61.661 o
-8 -1 9 19.171 23.432 3.188 53.572 o
-8 -1 10 0.728 3.347 3.029 145.635 o
-8 0 1 63.376 57.384 4.623 15.940 o
-8 0 2 152.096 161.312 6.535 4.409 o
-8 0 3 27.419 22.157 3.985 38.344 o
-8 0 4 0.598 1.594 3.029 152.872 o
-8 0 5 22.651 17.534 3.666 47.418 o
-8 0 6 26.742 28.692 3.507 40.019 o
-8 0 8 0.358 0.478 3.188 143.969 o
-8 0 9 21.887 19.765 3.507 48.802 o
-8 0 10 1.023 7.014 2.869 144.009 o
-8 1 1 0.014 6.376 2.391 207.005 o
-8 1 2 23.767 27.257 3.347 44.580 o
-8 1 3 8.621 6.854 2.232 134.562 o
-8 1 4 37.019 45.429 3.507 28.414 o
-8 1 5 2.203 2.072 2.232 229.726 o
-8 1 6 0.068 2.391 2.710 189.284 o
-8 1 8 0.733 2.232 3.188 136.124 o
-8 1 9 10.292 11.955 3.666 68.214 o
-8 1 10 3.302 0.638 2.550 182.063 o
-8 2 1 21.577 19.765 3.666 47.375 o
-8 2 2 4.168 2.869 3.029 126.084 o
-8 2 3 8.627 8.608 3.507 79.205 o
-8 2 4 3.584 5.579 3.347 104.752 o
-8 2 5 7.379 9.883 3.347 85.679 o
-8 2 6 0.983 -2.550 2.550 215.705 o
-8 2 9 13.087 19.128 4.144 50.704 o
-8 3 1 7.213 9.086 2.869 105.417 o
-8 3 2 0.350 -1.753 2.072 337.234 o
-8 3 3 0.863 3.666 2.232 239.515 o
-8 3 4 38.676 31.402 3.188 32.597 o
-8 3 5 6.174 15.462 2.869 97.192 o
-8 3 6 7.016 7.811 2.869 108.931 o
-8 4 1 6.337 6.854 3.029 106.539 o
-8 4 2 4.448 5.898 3.188 108.604 o
-8 4 3 3.216 1.753 3.188 123.732 o
-8 4 4 2.824 2.072 3.507 106.116 o
-8 4 5 0.000 0.000 3.507 122.299 o
-8 4 6 5.142 14.983 4.304 60.048 o
-8 4 7 55.948 66.151 5.260 15.458 o
-8 5 1 5.698 10.520 3.826 74.344 o
-8 5 2 5.875 6.854 3.347 94.587 o
-8 5 3 2.338 -2.232 2.710 177.642 o
-8 5 4 18.845 31.083 3.985 41.502 o
-8 5 5 20.330 29.808 3.826 42.248 o
-8 5 6 0.061 1.116 2.550 221.236 o
-7 -10 1 1.565 2.232 4.304 75.905 o
-7 -9 1 61.608 75.077 6.217 12.566 o
-7 -9 2 27.071 28.214 5.260 28.365 o
-7 -9 3 23.248 35.068 5.738 25.939 o
-7 -8 1 3.187 9.086 4.463 63.245 o
-7 -8 2 37.785 45.907 5.420 21.213 o
-7 -8 3 34.726 40.647 5.101 24.038 o
-7 -8 4 14.235 9.564 3.188 73.703 o
-7 -7 1 0.605 1.594 2.550 209.648 o
-7 -7 2 29.520 34.908 3.507 35.668 o
-7 -7 3 19.028 22.794 3.347 52.223 o
-7 -7 4 13.338 15.621 3.666 60.188 o
-7 -6 1 2.447 6.217 3.029 126.342 o
-7 -6 2 15.709 19.128 3.666 54.487 o
-7 -6 3 0.652 -0.319 3.347 130.616 o
-7 -6 4 0.027 -4.941 3.507 122.173 o
-7 -6 8 33.326 31.242 4.623 28.470 o
-7 -6 9 26.123 24.388 4.782 32.641 o
-7 -5 1 26.525 32.358 4.463 32.386 o
-7 -5 2 83.441 72.367 5.101 11.367 o
-7 -5 3 3.285 6.854 3.029 120.318 o
-7 -5 4 5.437 5.260 2.710 132.154 o
-7 -5 5 5.076 3.666 2.391 164.427 o
-7 -5 7 23.887 24.866 2.869 50.165 o
-7 -5 8 62.833 46.545 3.666 18.820 o
-7 -5 9 0.400 0.797 2.550 218.471 o
-7 -5 10 2.223 6.057 2.869 139.137 o
-7 -4 1 6.421 10.042 2.391 129.897 o
-7 -4 2 524.111 530.959 10.042 0.569 o
-7 -4 3 181.678 190.163 6.376 3.435 o
-7 -4 4 55.597 62.325 4.623 16.986 o
-7 -4 5 8.713 7.014 3.188 91.395 o
-7 -4 6 164.516 133.417 5.738 4.583 o
-7 -4 7 29.932 20.881 3.826 38.192 o
-7 -4 8 143.434 118.274 5.898 5.504 o
-7 -4 9 7.565 1.753 3.507 90.964 o
-7 -4 10 1.996 1.753 3.826 93.875 o
-7 -4 11 0.994 0.797 3.985 90.904 o
-7 -3 1 8.539 15.940 3.507 71.465 o
-7 -3 2 300.736 301.265 7.970 1.526 o
-7 -3 3 62.856 63.760 4.463 15.683 o
-7 -3 4 1.729 2.072 2.391 213.331 o
-7 -3 5 6.695 11.796 2.391 123.096 o
-7 -3 6 148.752 180.918 5.898 4.336 o
-7 -3 10 14.618 23.591 3.347 57.600 o
-7 -3 11 26.762 31.083 3.666 37.929 o
-7 -3 12 24.375 30.605 3.826 38.706 o
-7 -2 1 116.804 119.868 4.941 6.944 o
-7 -2 2 43.875 41.763 3.666 25.655 o
-7 -2 3 188.144 206.900 6.535 3.158 o
-7 -2 4 86.775 71.342 2.818 12.752 o
-7 -2 5 0.032 -2.002 1.406 755.550 o
-7 -2 6 5.990 4.224 1.803 205.797 o
-7 -2 7 48.475 42.400 4.144 22.454 o
-7 -2 8 13.644 16.099 2.550 81.781 o
-7 -2 9 107.129 92.770 4.941 8.406 o
-7 -1 1 80.394 94.843 3.494 11.620 o
-7 -1 2 1332.950 1321.150 11.553 0.101 o
-7 -1 3 396.851 380.045 8.608 0.971 o
-7 -1 4 381.944 350.582 13.310 0.989 o
-7 -1 5 3.191 3.003 1.406 352.287 o
-7 -1 6 103.832 96.640 2.931 9.341 o
-7 -1 8 3.874 3.666 2.550 161.475 o
-7 -1 9 12.477 13.389 2.550 89.305 o
-7 -1 10 2.296 2.391 3.029 138.431 o
-7 -1 11 14.105 18.650 3.985 52.114 o
-7 -1 12 17.924 21.041 2.869 61.425 o
-7 -1 13 1.013 -1.116 2.710 192.201 o
-7 0 1 295.911 307.169 5.297 1.594 o
-7 0 2 939.424 896.850 9.962 0.202 o
-7 0 3 64.726 69.020 4.144 15.297 o
-7 0 4 63.439 42.719 3.985 18.578 o
-7 0 5 10.168 10.361 2.869 92.251 o
-7 0 6 9.467 13.708 3.029 84.447 o
-7 0 8 67.949 56.746 4.782 14.943 o
-7 0 9 4.741 9.723 2.391 142.230 o
-7 0 10 2.590 3.826 2.550 172.822 o
-7 0 11 0.068 -0.319 3.188 147.518 o
-7 0 12 0.142 -1.435 2.710 202.957 o
-7 0 13 0.966 3.347 2.391 215.214 o
-7 1 1 4.820 3.188 2.550 155.408 o
-7 1 2 1.613 1.116 2.232 249.737 o
-7 1 3 18.586 18.172 2.869 62.746 o
-7 1 4 26.030 24.866 2.869 47.669 o
-7 1 5 196.213 187.772 5.898 3.237 o
-7 1 6 215.461 189.207 5.898 2.916 o
-7 1 7 226.408 197.974 6.217 2.682 o
-7 1 8 106.166 103.928 5.579 7.800 o
-7 1 9 7.303 16.418 3.347 77.643 o
-7 1 10 0.104 0.638 2.232 290.321 o
-7 1 11 17.260 13.071 3.507 58.959 o
-7 1 12 91.285 77.787 6.057 9.571 o
-7 1 13 26.726 26.779 3.666 39.587 o
-7 2 1 22.630 25.185 3.188 48.329 o
-7 2 2 194.516 183.628 6.376 3.262 o
-7 2 3 202.943 198.452 6.695 2.977 o
-7 2 4 0.694 4.144 2.710 173.339 o
-7 2 5 51.537 49.095 4.463 19.788 o
-7 2 6 109.950 120.028 5.579 7.097 o
-7 2 7 47.574 55.949 3.666 21.801 o
-7 2 9 32.372 35.068 4.304 29.627 o
-7 2 10 102.397 97.393 5.101 8.506 o
-7 2 11 49.882 42.081 4.463 21.205 o
-7 2 12 0.009 -0.319 3.507 122.259 o
-7 3 1 12.046 8.129 2.869 89.810 o
-7 3 2 1.122 -1.116 1.913 358.688 o
-7 3 3 27.804 26.142 3.029 43.854 o
-7 3 4 30.680 29.489 3.029 39.777 o
-7 3 5 1.075 1.275 1.753 386.239 o
-7 3 6 3.052 7.014 2.232 182.783 o
-7 3 7 0.071 1.275 2.391 248.462 o
-7 3 9 0.663 -1.116 2.869 175.970 o
-7 3 10 36.491 30.127 3.347 33.566 o
-7 3 11 69.924 76.193 5.260 12.607 o
-7 3 12 79.263 81.453 6.057 10.483 o
-7 4 1 27.562 27.895 3.507 39.681 o
-7 4 2 1.169 3.826 2.710 170.290 o
-7 4 3 0.220 -0.159 2.550 227.572 o
-7 4 4 1.605 -0.797 2.710 185.443 o
-7 4 5 15.806 20.562 3.826 51.283 o
-7 4 6 10.334 8.289 3.507 75.702 o
-7 4 7 0.199 0.797 2.550 221.567 o
-7 4 9 1.146 5.420 3.188 124.950 o
-7 4 10 14.213 23.591 3.347 58.191 o
-7 4 11 0.222 -0.478 2.710 201.929 o
-7 5 1 65.995 52.442 4.623 15.912 o
-7 5 2 23.844 36.343 4.304 33.787 o
-7 5 3 0.000 -1.116 2.391 263.078 o
-7 5 4 18.602 14.983 3.188 60.498 o
-7 5 5 1.319 2.232 2.232 244.503 o
-7 5 6 3.141 1.913 2.391 195.042 o
-7 5 7 11.386 12.433 2.869 85.328 o
-7 5 8 44.107 41.922 4.941 21.520 o
-7 5 9 2.983 4.304 3.188 118.601 o
-7 5 10 16.999 24.388 3.347 53.788 o
-7 6 1 30.220 37.299 3.826 32.673 o
-7 6 2 4.810 8.129 2.710 127.351 o
-7 6 3 0.418 -1.116 2.550 224.394 o
-7 6 4 1.509 -0.638 2.710 186.513 o
-7 6 5 7.677 8.289 3.666 77.080 o
-7 6 6 12.830 12.433 3.985 57.534 o
-7 6 7 0.781 2.232 3.826 96.759 o
-7 6 8 62.771 58.293 3.940 17.025 o
-7 7 1 17.974 24.388 5.101 34.625 o
-7 7 2 13.229 14.824 4.463 48.276 o
-7 7 3 11.649 1.275 3.826 71.738 o
-7 7 4 0.087 -0.159 3.347 133.735 o
-7 7 5 19.256 33.155 4.623 35.169 o
-6 -10 1 3.878 6.695 4.463 63.958 o
-6 -10 2 0.081 5.579 3.826 93.881 o
-6 -10 3 0.142 0.797 3.347 131.221 o
-6 -9 1 4.738 7.970 3.347 96.466 o
-6 -9 2 8.439 12.274 3.188 84.549 o
-6 -9 3 4.811 7.173 3.029 112.365 o
-6 -9 4 0.058 2.072 3.188 140.764 o
-6 -9 5 0.135 -4.463 3.507 121.669 o
-6 -9 6 9.579 3.985 3.826 73.123 o
-6 -8 1 8.249 12.433 2.710 100.905 o
-6 -8 2 10.498 10.999 3.029 85.355 o
-6 -8 3 3.919 0.638 3.029 133.842 o
-6 -8 4 0.130 2.783 1.976 324.868 o
-6 -8 5 21.179 8.767 2.710 69.330 o
-6 -8 6 0.585 0.638 3.029 156.626 o
-6 -8 7 1.528 1.116 3.985 89.096 o
-6 -8 8 27.277 38.256 5.738 24.124 o
-6 -7 1 4.562 3.188 2.869 133.424 o
-6 -7 2 13.057 18.012 3.666 58.846 o
-6 -7 3 59.442 55.107 8.448 10.836 o
-6 -7 4 5.917 9.888 2.519 126.514 o
-6 -7 5 36.828 44.102 10.361 10.215 o
-6 -7 6 9.719 9.564 3.188 84.753 o
-6 -7 7 48.199 33.633 3.985 24.534 o
-6 -7 8 0.292 3.188 2.710 182.384 o
-6 -7 9 67.736 69.339 4.941 13.763 o
-6 -7 10 15.716 11.477 3.347 65.556 o
-6 -6 1 174.712 184.584 6.535 3.608 o
-6 -6 2 6.233 10.238 1.946 156.716 o
-6 -6 3 34.458 28.771 5.738 23.389 o
-6 -6 4 1.232 1.529 1.518 460.957 o
-6 -6 5 85.534 82.687 17.534 3.552 o
-6 -6 6 41.895 36.502 4.144 25.852 o
-6 -6 7 2.245 3.826 3.347 113.686 o
-6 -6 8 43.720 40.806 4.782 22.293 o
-6 -6 9 22.202 23.432 4.304 39.015 o
-6 -6 10 2.335 0.638 3.826 94.511 o
-6 -6 11 18.634 23.750 4.941 35.750 o
-6 -5 1 5.114 6.854 2.072 175.225 o
-6 -5 2 17.470 18.944 1.916 79.471 o
-6 -5 3 48.355 51.089 11.158 8.430 o
-6 -5 4 158.499 146.977 35.785 0.953 o
-6 -5 5 178.629 172.541 35.466 0.924 o
-6 -5 6 55.211 41.922 3.029 23.017 o
-6 -5 7 0.958 3.826 1.913 298.188 o
-6 -5 8 21.238 24.547 3.029 52.021 o
-6 -5 9 96.457 86.235 4.463 9.790 o
-6 -5 10 8.891 5.420 2.710 113.152 o
-6 -5 11 85.238 80.019 4.782 11.009 o
-6 -5 12 2.582 5.738 2.869 137.844 o
-6 -4 1 390.948 441.536 8.767 0.902 o
-6 -4 2 57.603 57.757 10.281 8.715 o
-6 -4 3 4.205 8.594 1.992 182.568 o
-6 -4 4 58.480 53.348 9.803 9.309 o
-6 -4 5 77.634 81.173 17.693 3.602 o
-6 -4 6 54.084 51.397 9.644 9.841 o
-6 -4 7 19.978 15.780 3.188 57.776 o
-6 -4 8 248.590 214.711 7.173 2.278 o
-6 -4 9 9.532 8.289 3.347 82.109 o
-6 -4 10 22.707 21.519 4.304 39.341 o
-6 -4 11 81.972 83.525 5.738 10.398 o
-6 -4 12 12.845 7.811 4.304 54.865 o
-6 -4 13 5.384 4.463 4.304 67.375 o
-6 -3 1 224.488 189.296 33.713 0.916 o
-6 -3 2 3.731 6.269 1.913 212.838 o
-6 -3 3 5.155 5.898 2.391 153.879 o
-6 -3 4 54.545 57.703 3.985 18.924 o
-6 -3 5 104.418 127.041 5.101 7.392 o
-6 -3 6 0.123 -0.599 1.608 568.714 o
-6 -3 7 38.120 34.749 2.550 34.626 o
-6 -3 11 0.175 -3.826 2.391 259.317 o
-6 -3 12 35.951 38.415 3.666 30.029 o
-6 -3 13 7.578 5.898 2.869 110.661 o
-6 -3 14 2.511 4.144 3.347 111.874 o
-6 -2 1 397.987 427.668 8.289 0.906 o
-6 -2 2 59.289 75.396 3.985 15.928 o
-6 -2 3 128.957 152.226 4.941 5.620 o
-6 -2 4 226.669 246.113 6.057 2.397 o
-6 -2 5 24.209 28.851 2.869 47.478 o
-6 -2 7 13.943 12.592 2.710 82.052 o
-6 -2 8 197.834 152.705 5.101 3.606 o
-6 -2 9 74.930 68.861 4.463 13.287 o
-6 -2 10 2.552 4.941 2.232 202.128 o
-6 -2 11 1.626 5.101 1.913 264.209 o
-6 -1 1 247.604 241.451 4.338 2.262 o
-6 -1 2 0.196 -1.200 1.594 571.076 o
-6 -1 3 30.773 30.817 2.550 42.079 o
-6 -1 4 53.942 52.761 2.534 22.510 o
-6 -1 5 39.412 29.019 2.254 36.980 o
-6 -1 6 0.104 0.510 1.406 700.942 o
-6 -1 7 50.339 47.916 2.029 25.745 o
-6 -1 8 1.084 5.738 2.072 241.949 o
-6 -1 9 0.000 2.710 1.913 349.318 o
-6 -1 10 24.753 28.851 3.666 40.332 o
-6 -1 11 74.326 71.411 4.304 13.354 o
-6 -1 12 16.854 22.475 2.869 62.022 o
-6 -1 13 2.626 5.898 3.029 126.231 o
-6 -1 14 19.401 19.287 3.985 46.225 o
-6 -1 15 0.740 -1.435 2.391 247.843 o
-6 0 1 20.383 23.223 2.029 65.986 o
-6 0 2 14.755 15.407 2.949 71.410 o
-6 0 3 13.332 14.131 2.550 85.511 o
-6 0 4 15.367 16.333 1.631 95.757 o
-6 0 5 30.409 28.054 2.710 42.720 o
-6 0 6 51.009 44.632 3.666 22.519 o
-6 0 7 0.053 -1.275 2.072 348.221 o
-6 0 8 118.070 117.637 5.420 6.781 o
-6 0 9 92.147 78.743 4.144 10.783 o
-6 0 10 2.858 3.347 2.550 172.532 o
-6 0 11 29.251 32.517 4.304 31.845 o
-6 0 12 5.337 5.420 2.232 166.982 o
-6 0 13 0.060 0.000 2.391 261.791 o
-6 0 14 5.843 7.014 3.507 88.372 o
-6 0 15 2.986 0.638 3.507 108.224 o
-6 1 1 205.252 170.557 5.738 3.243 o
-6 1 2 639.767 630.584 10.520 0.403 o
-6 1 3 1379.180 1298.940 15.462 0.097 o
-6 1 4 828.931 804.169 11.636 0.251 o
-6 1 5 310.276 289.310 6.854 1.532 o
-6 1 6 32.869 37.618 2.550 37.404 o
-6 1 7 305.632 259.183 6.376 1.661 o
-6 1 8 128.843 108.710 5.260 6.512 o
-6 1 9 36.889 27.417 3.029 35.825 o
-6 1 10 38.609 25.823 3.188 34.387 o
-6 1 11 0.003 -2.869 2.550 231.168 o
-6 1 12 17.934 19.606 3.666 51.469 o
-6 1 13 3.433 4.941 2.232 190.610 o
-6 1 14 0.184 0.638 2.869 177.554 o
-6 1 15 0.002 -4.782 3.507 122.292 o
-6 2 1 35.878 29.329 2.869 36.685 o
-6 2 2 129.427 108.551 4.463 6.711 o
-6 2 3 197.325 168.644 5.579 3.417 o
-6 2 4 86.957 64.716 4.144 12.221 o
-6 2 5 142.789 106.638 5.101 5.957 o
-6 2 6 16.740 12.911 2.869 71.406 o
-6 2 7 137.458 128.954 4.941 5.748 o
-6 2 8 18.951 19.606 3.347 54.363 o
-6 2 9 13.293 21.200 3.188 64.170 o
-6 2 10 48.614 40.487 3.347 24.971 o
-6 2 11 33.399 32.677 3.985 31.344 o
-6 2 12 4.915 3.985 3.347 102.772 o
-6 2 13 0.381 0.956 2.072 319.832 o
-6 2 14 0.496 3.029 2.550 201.375 o
-6 2 15 15.926 32.836 4.941 34.704 o
-6 3 1 116.330 99.943 4.623 7.668 o
-6 3 2 212.166 181.237 5.898 3.028 o
-6 3 3 20.648 26.620 3.029 51.459 o
-6 3 4 29.526 27.895 2.710 43.650 o
-6 3 5 2.635 2.072 1.594 347.961 o
-6 3 6 24.573 22.316 2.710 52.468 o
-6 3 7 413.755 384.790 8.448 0.919 o
-6 3 8 75.037 66.948 4.463 13.411 o
-6 3 9 12.946 22.635 3.507 58.275 o
-6 3 10 10.191 21.360 2.869 76.704 o
-6 3 11 10.484 9.245 3.188 83.119 o
-6 3 12 136.764 139.474 6.854 5.135 o
-6 3 13 55.359 60.731 4.463 17.491 o
-6 3 14 48.856 47.979 3.985 21.874 o
-6 4 1 26.541 25.663 3.188 44.031 o
-6 4 2 31.233 28.054 3.507 36.857 o
-6 4 3 531.749 474.691 9.883 0.597 o
-6 4 4 55.335 54.515 4.144 18.817 o
-6 4 5 0.273 2.072 2.550 210.965 o
-6 4 6 8.445 7.651 2.869 103.343 o
-6 4 7 3.071 3.985 2.391 183.450 o
-6 4 8 25.970 34.609 2.477 45.446 o
-6 4 9 2.466 2.710 2.550 179.891 o
-6 4 10 30.310 42.878 3.507 32.652 o
-6 4 11 60.855 62.006 4.782 15.729 o
-6 4 12 16.601 24.229 4.463 41.370 o
-6 4 13 0.005 -1.435 2.550 231.133 o
-6 5 1 4.064 5.579 2.550 151.827 o
-6 5 2 4.209 7.173 2.550 144.631 o
-6 5 3 7.391 5.738 2.391 137.595 o
-6 5 4 23.063 30.127 3.029 46.647 o
-6 5 5 4.009 2.391 1.913 242.115 o
-6 5 6 71.756 66.948 3.985 14.445 o
-6 5 7 14.463 15.780 2.710 76.571 o
-6 5 8 18.043 26.887 2.746 58.149 o
-6 5 9 2.222 -0.638 2.550 198.639 o
-6 5 10 35.120 40.009 3.666 30.047 o
-6 5 11 10.997 14.665 3.507 67.974 o
-6 5 12 44.907 46.385 5.101 20.236 o
-6 6 1 57.694 44.951 3.826 20.088 o
-6 6 2 5.124 1.594 2.550 159.595 o
-6 6 3 37.156 35.068 3.666 30.271 o
-6 6 4 0.288 -0.638 2.550 226.480 o
-6 6 5 29.709 34.111 4.463 30.309 o
-6 6 6 24.347 32.039 4.463 33.677 o
-6 6 7 10.206 14.027 3.666 66.525 o
-6 6 8 81.566 78.656 3.699 12.364 o
-6 6 9 17.742 16.099 3.188 60.984 o
-6 6 10 7.138 24.229 3.507 66.305 o
-6 6 11 27.762 24.707 4.304 34.917 o
-6 7 1 0.989 -0.319 3.029 155.965 o
-6 7 2 8.203 8.129 3.507 80.787 o
-6 7 3 28.818 32.677 4.463 31.108 o
-6 7 4 3.834 5.420 2.869 131.089 o
-6 7 5 0.399 3.188 2.550 201.609 o
-6 7 6 0.008 3.826 2.391 226.594 o
-6 7 7 18.280 22.094 2.562 64.246 o
-6 7 8 0.015 1.736 3.188 142.109 o
-6 7 9 19.355 31.721 3.666 43.731 o
-6 7 10 0.680 2.391 3.188 135.963 o
-6 8 1 3.382 0.797 2.710 163.854 o
-6 8 2 3.882 -0.159 2.710 162.958 o
-6 8 3 0.634 -4.304 2.550 220.995 o
-6 8 4 0.588 4.623 3.029 142.267 o
-6 8 5 16.795 17.853 3.985 49.582 o
-6 8 6 0.898 2.228 3.905 92.747 o
-6 8 7 7.059 16.071 3.037 87.712 o
-5 -11 1 12.676 24.223 11.078 11.012 o
-5 -11 2 8.901 7.105 3.188 90.677 o
-5 -10 1 5.044 4.708 3.507 94.097 o
-5 -10 2 0.013 1.260 3.029 158.686 o
-5 -10 3 0.383 -1.124 2.309 272.917 o
-5 -10 4 1.081 -1.461 2.789 181.286 o
-5 -10 5 4.485 5.101 3.188 110.108 o
-5 -10 6 0.088 3.826 3.985 89.315 o
-5 -9 1 0.772 2.297 2.949 156.404 o
-5 -9 2 0.429 0.966 1.710 447.806 o
-5 -9 3 1.922 -0.143 2.221 256.996 o
-5 -9 4 23.405 23.125 5.977 26.617 o
-5 -9 5 54.909 40.647 4.941 18.883 o
-5 -9 6 9.352 11.796 3.985 62.945 o
-5 -9 7 9.442 3.666 3.826 73.709 o
-5 -9 8 42.874 43.835 4.782 22.091 o
-5 -8 1 52.797 42.994 5.260 18.348 o
-5 -8 2 123.789 115.524 26.221 1.694 o
-5 -8 3 93.284 91.753 15.541 4.014 o
-5 -8 4 9.291 7.302 2.241 128.348 o
-5 -8 5 46.675 48.445 9.086 11.263 o
-5 -8 6 19.391 15.462 2.869 63.715 o
-5 -8 7 2.937 -0.159 2.869 155.852 o
-5 -8 8 39.365 40.169 4.941 23.210 o
-5 -8 9 17.399 18.650 4.782 39.602 o
-5 -8 10 5.981 -0.478 4.623 61.845 o
-5 -7 1 0.168 -1.738 1.680 518.368 o
-5 -7 2 35.732 28.899 6.456 20.285 o
-5 -7 3 34.008 33.594 7.173 17.813 o
-5 -7 4 18.247 20.638 2.221 70.724 o
-5 -7 5 43.994 44.447 5.659 19.145 o
-5 -7 6 24.456 22.475 3.985 40.456 o
-5 -7 7 0.537 2.550 3.029 149.801 o
-5 -7 8 5.006 3.029 2.869 131.232 o
-5 -7 9 6.877 10.520 3.188 91.651 o
-5 -7 10 3.431 2.869 2.869 141.708 o
-5 -7 11 0.005 4.463 3.029 146.780 o
-5 -6 1 44.324 42.490 7.412 14.910 o
-5 -6 2 0.822 -0.100 1.339 689.200 o
-5 -6 3 55.796 50.263 10.919 8.344 o
-5 -6 4 31.797 32.388 3.586 34.536 o
-5 -6 5 7.151 8.863 3.746 75.311 o
-5 -6 6 89.151 88.287 14.665 4.426 o
-5 -6 7 4.682 4.144 2.869 129.856 o
-5 -6 8 19.924 24.229 4.144 41.914 o
-5 -6 9 0.674 -0.319 3.188 143.461 o
-5 -6 10 92.563 85.916 5.738 9.351 o
-5 -6 11 44.865 36.981 5.101 21.512 o
-5 -6 12 24.245 20.244 4.941 33.599 o
-5 -6 13 9.241 13.549 4.782 48.011 o
-5 -5 1 13.485 16.735 3.188 67.905 o
-5 -5 2 12.491 14.927 2.550 86.851 o
-5 -5 3 0.823 0.501 1.530 527.193 o
-5 -5 4 128.008 126.834 26.460 1.638 o
-5 -5 5 4.079 3.325 1.530 290.981 o
-5 -5 6 0.277 0.603 1.293 773.270 o
-5 -5 7 0.726 2.232 1.753 380.155 o
-5 -5 8 14.747 21.041 2.710 69.949 o
-5 -5 9 26.452 26.939 3.029 44.792 o
-5 -5 10 0.715 -0.956 2.072 324.577 o
-5 -5 11 0.059 2.550 2.391 236.723 o
-5 -5 12 4.805 4.941 2.710 137.169 o
-5 -5 13 0.446 3.347 2.710 179.902 o
-5 -5 14 5.215 4.782 3.188 107.753 o
-5 -4 1 276.668 241.914 44.712 0.550 o
-5 -4 2 8.579 7.512 1.148 195.984 o
-5 -4 3 1.214 -0.443 1.116 824.684 o
-5 -4 4 28.022 31.656 2.630 43.819 o
-5 -4 5 15.671 13.008 1.803 97.413 o
-5 -4 6 0.324 -0.143 1.833 428.039 o
-5 -4 7 6.030 5.260 2.710 128.599 o
-5 -4 8 2.178 1.435 2.550 190.345 o
-5 -4 9 109.151 87.829 5.101 8.363 o
-5 -4 10 19.317 24.388 3.985 43.949 o
-5 -4 11 0.206 -1.116 3.188 146.573 o
-5 -4 12 0.376 -6.057 3.347 132.122 o
-5 -4 13 0.030 -0.319 3.826 102.665 o
-5 -4 14 3.276 2.550 4.304 72.500 o
-5 -3 1 762.135 763.027 125.766 0.072 o
-5 -3 2 127.805 125.682 19.287 2.556 o
-5 -3 3 27.773 31.180 5.021 28.790 o
-5 -3 4 88.811 114.130 4.304 9.314 o
-5 -3 5 3.583 5.738 1.753 239.959 o
-5 -3 6 26.577 20.531 4.702 33.997 o
-5 -3 7 13.164 15.977 4.304 50.012 o
-5 -3 8 5.038 8.926 2.232 153.741 o
-5 -3 11 22.419 21.041 3.188 50.984 o
-5 -3 12 34.131 32.996 3.188 34.977 o
-5 -3 13 0.005 -1.275 2.391 262.975 o
-5 -3 14 0.193 0.159 3.029 161.692 o
-5 -3 15 0.423 0.000 3.507 120.336 o
-5 -2 1 314.040 338.086 6.535 1.389 o
-5 -2 2 3.523 1.913 1.753 285.900 o
-5 -2 3 177.047 212.798 5.420 3.397 o
-5 -2 4 49.842 62.644 3.507 20.446 o
-5 -2 5 40.632 52.124 3.507 25.371 o
-5 -2 6 105.292 105.170 20.562 2.575 o
-5 -2 7 143.466 156.385 18.968 2.367 o
-5 -2 8 3.481 3.188 1.913 244.717 o
-5 -2 9 547.896 476.604 8.926 0.578 o
-5 -2 10 36.215 33.315 2.550 36.498 o
-5 -2 11 43.716 40.328 3.507 26.538 o
-5 -2 12 53.985 56.587 4.304 18.581 o
-5 -2 13 25.329 25.026 2.710 49.797 o
-5 -1 1 133.736 120.825 3.985 6.300 o
-5 -1 2 4.561 6.057 1.753 219.228 o
-5 -1 3 128.147 137.402 4.304 6.106 o
-5 -1 4 14.864 15.854 1.406 103.369 o
-5 -1 5 28.523 26.735 1.753 51.916 o
-5 -1 6 76.073 71.530 2.367 14.752 o
-5 -1 7 1.159 0.754 1.475 516.698 o
-5 -1 8 3.863 3.826 1.594 279.264 o
-5 -1 9 387.269 363.909 8.129 1.029 o
-5 -1 10 15.348 8.767 2.391 91.744 o
-5 -1 11 24.091 20.084 2.232 59.779 o
-5 -1 12 103.062 106.638 5.101 8.131 o
-5 -1 13 12.338 16.418 3.507 64.072 o
-5 -1 14 0.000 -0.478 2.072 350.249 o
-5 -1 15 0.360 -0.478 2.550 225.316 o
-5 -1 16 0.000 2.232 3.188 140.626 o
-5 0 1 30.842 27.477 2.083 46.544 o
-5 0 2 41.703 45.520 2.254 30.084 o
-5 0 3 12.733 16.198 1.753 104.258 o
-5 0 4 184.070 191.554 4.304 3.554 o
-5 0 5 64.906 61.306 2.029 18.561 o
-5 0 6 4.265 6.695 1.594 237.263 o
-5 0 7 0.326 2.710 1.913 337.000 o
-5 0 8 2.044 0.478 1.594 413.432 o
-5 0 9 186.574 166.572 5.579 3.651 o
-5 0 10 14.820 10.839 2.869 78.253 o
-5 0 11 2.704 -0.159 1.753 343.569 o
-5 0 12 3.169 4.941 1.913 233.756 o
-5 0 13 5.771 4.304 2.869 123.340 o
-5 0 14 0.728 -2.869 2.710 195.604 o
-5 0 15 2.551 5.101 2.391 183.027 o
-5 0 16 0.938 2.869 2.869 160.463 o
-5 1 1 169.375 173.586 5.101 4.007 o
-5 1 2 62.173 67.585 3.666 16.561 o
-5 1 3 8.734 10.839 2.391 114.803 o
-5 1 4 178.147 171.673 5.101 3.825 o
-5 1 5 9.032 12.911 2.072 120.846 o
-5 1 6 133.948 139.315 4.144 5.839 o
-5 1 7 32.664 26.142 2.232 44.413 o
-5 1 8 28.608 29.541 2.178 47.316 o
-5 1 9 7.304 11.158 2.072 137.251 o
-5 1 10 31.355 26.301 3.507 37.400 o
-5 1 11 2.767 3.985 2.710 155.523 o
-5 1 12 0.128 0.956 1.753 447.366 o
-5 1 13 20.623 19.606 3.029 56.188 o
-5 1 14 0.538 4.463 3.029 143.134 o
-5 1 15 1.447 -3.188 2.550 209.016 o
-5 1 16 2.781 -0.797 2.232 237.945 o
-5 2 1 3.545 2.232 1.275 385.293 o
-5 2 2 99.787 102.653 3.985 9.022 o
-5 2 3 94.682 83.366 3.826 10.463 o
-5 2 4 10.373 11.317 2.232 111.834 o
-5 2 5 45.206 44.472 3.507 25.074 o
-5 2 6 0.324 -1.116 1.753 465.969 o
-5 2 7 2.539 6.376 1.753 255.174 o
-5 2 8 51.794 49.275 2.241 24.474 o
-5 2 9 90.204 96.118 4.304 10.004 o
-5 2 10 87.559 69.817 4.144 11.823 o
-5 2 11 13.056 12.433 3.188 73.149 o
-5 2 12 2.939 1.435 2.072 247.864 o
-5 2 13 42.919 52.442 3.666 23.974 o
-5 2 14 0.277 -0.319 2.550 226.653 o
-5 2 15 13.097 18.650 4.144 50.952 o
-5 2 16 1.599 1.275 2.550 198.454 o
-5 3 1 7.385 19.447 2.550 96.377 o
-5 3 2 15.296 19.287 2.391 76.487 o
-5 3 3 133.175 131.983 4.463 5.968 o
-5 3 4 367.590 335.536 7.014 1.158 o
-5 3 5 475.802 418.104 7.970 0.745 o
-5 3 6 4.943 8.767 1.913 179.745 o
-5 3 7 36.248 38.096 3.347 31.355 o
-5 3 8 253.394 231.265 5.579 2.214 o
-5 3 9 63.924 56.746 3.666 17.351 o
-5 3 10 83.719 80.337 4.463 11.408 o
-5 3 11 0.069 0.000 2.550 230.072 o
-5 3 12 0.077 0.956 2.232 286.839 o
-5 3 13 7.945 10.361 2.232 127.666 o
-5 3 14 0.615 0.478 2.550 217.633 o
-5 3 15 6.211 4.623 3.507 90.729 o
-5 3 16 0.247 1.435 2.869 173.047 o
-5 4 1 8.722 7.651 2.550 115.869 o
-5 4 2 12.741 19.128 3.029 70.145 o
-5 4 3 84.749 83.047 4.463 11.137 o
-5 4 4 128.730 115.883 5.101 6.388 o
-5 4 5 205.716 197.974 6.217 2.975 o
-5 4 6 8.296 7.014 2.072 145.245 o
-5 4 7 35.464 22.953 2.550 41.379 o
-5 4 8 113.610 101.411 3.255 8.257 o
-5 4 9 26.098 28.773 2.133 51.197 o
-5 4 10 13.761 20.403 2.869 69.789 o
-5 4 11 0.396 -2.391 2.550 224.732 o
-5 4 12 1.383 0.956 2.550 203.361 o
-5 4 13 1.491 -0.319 1.753 397.176 o
-5 4 14 5.710 10.202 3.029 102.407 o
-5 4 15 22.715 28.851 4.623 34.405 o
-5 5 1 18.079 17.693 2.391 71.756 o
-5 5 2 113.448 98.987 4.463 7.947 o
-5 5 3 252.561 239.099 6.695 2.141 o
-5 5 4 55.649 51.008 3.347 20.758 o
-5 5 5 13.374 8.129 2.072 110.665 o
-5 5 6 24.866 30.924 3.188 43.127 o
-5 5 7 4.289 4.623 2.391 167.357 o
-5 5 8 103.161 75.498 7.970 7.551 o
-5 5 9 61.636 68.309 2.985 17.471 o
-5 5 10 74.498 77.627 4.623 12.579 o
-5 5 11 15.339 18.012 3.666 55.694 o
-5 5 12 4.319 3.666 2.710 144.876 o
-5 5 13 17.737 25.663 3.347 52.046 o
-5 5 14 49.923 55.949 4.463 19.324 o
-5 5 15 7.084 9.245 3.666 77.331 o
-5 6 1 2.850 1.435 2.391 201.974 o
-5 6 2 46.418 41.603 3.985 23.739 o
-5 6 3 209.082 188.410 6.695 2.960 o
-5 6 4 224.725 194.945 6.854 2.684 o
-5 6 5 5.878 5.738 3.029 110.823 o
-5 6 6 10.276 16.896 3.188 74.348 o
-5 6 7 2.489 0.093 3.985 87.950 o
-5 6 8 71.840 74.195 3.102 14.691 o
-5 6 9 62.722 53.933 2.647 19.441 o
-5 6 10 22.610 30.127 3.985 38.947 o
-5 6 11 12.580 16.896 3.826 57.606 o
-5 6 12 3.186 1.913 2.869 146.742 o
-5 6 13 4.069 10.202 2.550 135.141 o
-5 6 14 0.001 1.435 2.710 195.720 o
-5 7 1 19.711 22.635 3.347 51.483 o
-5 7 2 10.506 8.926 2.710 98.983 o
-5 7 3 16.754 14.983 2.710 72.159 o
-5 7 4 45.904 54.515 3.666 22.574 o
-5 7 5 0.351 -0.638 1.913 393.194 o
-5 7 6 3.161 4.144 2.232 199.268 o
-5 7 7 2.786 -1.158 1.877 309.138 o
-5 7 8 0.320 1.953 1.762 404.174 o
-5 7 9 44.972 43.390 3.029 26.795 o
-5 7 10 48.515 46.704 4.623 20.522 o
-5 7 11 0.164 0.319 3.507 120.794 o
-5 7 12 0.551 1.435 2.710 189.234 o
-5 7 13 4.609 7.651 2.550 140.079 o
-5 8 1 9.256 10.202 3.347 80.408 o
-5 8 2 6.320 7.014 3.188 99.327 o
-5 8 3 0.657 -2.391 2.710 196.471 o
-5 8 4 6.144 1.913 3.029 118.402 o
-5 8 5 7.938 9.564 3.666 75.149 o
-5 8 6 0.000 1.757 2.472 230.367 o
-5 8 7 41.969 46.391 3.245 26.813 o
-5 8 8 1.715 0.211 2.471 215.590 o
-5 8 9 30.289 32.327 2.905 39.694 o
-5 8 10 11.211 16.737 4.304 51.672 o
-5 8 11 0.112 -0.319 3.347 133.590 o
-5 9 1 2.554 0.159 3.507 110.864 o
-5 9 2 0.025 3.985 3.826 96.394 o
-5 9 3 10.150 11.317 3.826 65.467 o
-5 9 4 0.311 2.710 3.347 125.312 o
-5 9 5 40.601 50.370 4.304 23.261 o
-5 9 6 6.715 10.839 3.029 97.550 o
-5 9 7 0.006 -0.956 2.710 204.734 o
-4 -11 1 1.039 -0.931 3.108 148.086 o
-4 -11 2 21.686 26.223 2.944 51.296 o
-4 -11 3 44.095 49.002 4.224 22.576 o
-4 -11 4 31.879 38.014 4.383 28.777 o
-4 -10 1 85.664 76.072 10.281 6.919 o
-4 -10 2 0.041 -1.034 2.534 233.489 o
-4 -10 3 19.104 29.736 3.312 48.461 o
-4 -10 4 0.093 1.928 3.985 91.800 o
-4 -10 5 3.316 3.029 2.869 141.948 o
-4 -10 6 0.285 -4.782 2.869 179.751 o
-4 -10 7 6.871 5.420 3.507 87.730 o
-4 -9 1 33.565 25.494 2.873 40.008 o
-4 -9 2 2.947 2.995 2.232 210.386 o
-4 -9 3 7.747 6.074 1.976 159.964 o
-4 -9 4 1.661 5.042 2.630 167.964 o
-4 -9 5 32.206 35.247 2.860 37.267 o
-4 -9 6 54.479 48.457 5.101 17.745 o
-4 -9 7 13.535 18.490 4.463 46.294 o
-4 -9 8 0.322 -0.159 3.826 101.706 o
-4 -9 9 34.237 38.096 5.101 24.628 o
-4 -8 1 6.975 7.480 1.661 182.976 o
-4 -8 2 49.247 49.814 8.847 11.357 o
-4 -8 3 22.038 25.314 4.702 35.230 o
-4 -8 4 3.862 4.550 2.710 144.987 o
-4 -8 5 57.964 51.136 9.245 10.080 o
-4 -8 6 23.940 26.939 3.029 47.423 o
-4 -8 7 37.547 37.140 3.347 30.901 o
-4 -8 8 0.073 -4.463 2.391 261.492 o
-4 -8 9 4.476 -1.116 3.188 121.801 o
-4 -8 10 1.859 1.913 3.666 101.630 o
-4 -8 11 5.829 10.999 4.463 58.479 o
-4 -7 1 9.334 10.102 2.152 123.820 o
-4 -7 2 128.438 118.708 17.375 2.930 o
-4 -7 3 341.802 329.434 34.829 0.641 o
-4 -7 4 72.898 66.307 8.687 9.132 o
-4 -7 5 3.281 5.038 1.857 238.492 o
-4 -7 6 67.952 66.942 8.847 9.286 o
-4 -7 7 0.172 -4.144 2.869 180.907 o
-4 -7 8 0.408 -3.347 3.029 160.581 o
-4 -7 9 26.793 25.663 4.144 36.365 o
-4 -7 10 69.977 79.859 5.420 12.196 o
-4 -7 11 47.633 46.863 4.463 21.165 o
-4 -7 12 37.512 50.689 4.941 22.164 o
-4 -6 1 62.337 54.812 8.289 10.811 o
-4 -6 2 428.262 390.350 51.885 0.347 o
-4 -6 3 868.644 784.329 114.130 0.079 o
-4 -6 4 207.731 211.287 37.778 0.785 o
-4 -6 5 196.548 195.477 31.322 1.058 o
-4 -6 6 0.577 1.435 1.445 555.972 o
-4 -6 7 318.622 278.630 7.332 1.505 o
-4 -6 8 209.056 186.019 6.376 3.003 o
-4 -6 9 302.975 254.720 7.811 1.655 o
-4 -6 10 135.786 124.650 6.057 5.637 o
-4 -6 11 23.356 19.447 4.144 41.080 o
-4 -6 12 31.914 34.111 4.941 26.907 o
-4 -6 13 40.006 40.806 5.260 21.827 o
-4 -6 14 22.347 24.547 4.782 34.659 o
-4 -5 1 2.824 3.533 1.297 383.242 o
-4 -5 2 99.270 92.667 20.323 2.707 o
-4 -5 3 40.981 34.759 5.579 21.320 o
-4 -5 4 0.712 0.256 2.232 279.586 o
-4 -5 5 0.003 0.493 2.789 190.389 o
-4 -5 6 298.934 306.684 51.566 0.420 o
-4 -5 7 181.656 171.035 5.738 3.691 o
-4 -5 8 91.230 86.713 4.304 10.364 o
-4 -5 9 55.977 47.023 3.666 20.610 o
-4 -5 10 2.311 6.217 2.391 179.489 o
-4 -5 11 24.460 23.750 3.347 45.625 o
-4 -5 12 81.431 85.119 4.782 11.147 o
-4 -5 13 3.042 -1.594 2.869 155.027 o
-4 -5 14 3.139 -3.666 3.029 140.697 o
-4 -5 15 0.118 1.594 3.826 99.797 o
-4 -4 1 4.450 7.177 1.127 284.167 o
-4 -4 2 20.962 20.696 3.586 48.414 o
-4 -4 3 36.975 51.639 5.977 19.010 o
-4 -4 4 184.522 177.671 15.465 2.394 o
-4 -4 5 56.038 50.634 3.782 19.852 o
-4 -4 6 59.961 67.926 3.507 17.216 o
-4 -4 7 20.135 24.135 1.913 66.903 o
-4 -4 8 200.197 190.482 6.376 3.108 o
-4 -4 9 0.254 -0.478 2.550 227.018 o
-4 -4 10 42.730 40.647 4.304 24.203 o
-4 -4 11 177.354 182.193 7.014 3.525 o
-4 -4 12 275.225 269.704 8.448 1.769 o
-4 -4 13 137.664 143.778 6.695 5.071 o
-4 -4 14 21.306 22.157 4.304 40.138 o
-4 -4 15 0.462 5.898 3.666 99.649 o
-4 -3 1 3.880 4.900 1.110 344.729 o
-4 -3 2 1252.800 1326.870 194.148 0.029 o
-4 -3 3 157.173 180.764 21.041 1.946 o
-4 -3 4 383.373 444.602 59.297 0.296 o
-4 -3 5 179.020 181.390 19.836 1.943 o
-4 -3 6 0.049 -0.319 0.802 2257.600 o
-4 -3 7 57.373 57.983 12.513 6.735 o
-4 -3 8 5.791 2.877 1.110 311.371 o
-4 -3 9 66.649 53.369 2.309 18.864 o
-4 -3 10 25.713 26.180 3.108 45.258 o
-4 -3 11 33.358 38.256 3.029 34.533 o
-4 -3 12 13.241 6.854 2.391 103.309 o
-4 -3 13 17.234 19.287 3.347 56.934 o
-4 -3 14 19.933 34.908 4.144 37.882 o
-4 -3 15 2.066 0.478 3.347 122.150 o
-4 -3 16 76.208 91.017 6.376 10.047 o
-4 -2 1 9.633 16.578 2.232 103.266 o
-4 -2 2 17.417 21.519 2.391 69.021 o
-4 -2 3 179.802 272.254 5.420 2.860 o
-4 -2 4 107.707 121.303 3.507 7.897 o
-4 -2 5 38.834 41.763 2.391 32.460 o
-4 -2 6 35.631 41.138 4.383 26.500 o
-4 -2 7 29.065 36.925 7.412 17.642 o
-4 -2 8 57.970 50.848 3.029 20.669 o
-4 -2 9 94.770 84.960 3.507 10.542 o
-4 -2 10 5.387 3.029 2.072 194.813 o
-4 -2 11 19.179 19.128 2.710 63.203 o
-4 -2 12 28.043 26.939 2.550 46.837 o
-4 -2 13 0.821 1.116 2.232 266.748 o
-4 -2 14 7.603 10.839 3.029 94.501 o
-4 -2 17 58.483 85.119 5.101 13.764 o
-4 -1 1 240.820 295.367 5.579 2.033 o
-4 -1 2 1058.710 1291.290 12.592 0.136 o
-4 -1 3 188.772 207.857 4.623 3.286 o
-4 -1 4 6.433 9.564 1.594 181.706 o
-4 -1 5 286.503 369.009 6.057 1.459 o
-4 -1 6 54.921 53.399 3.029 21.210 o
-4 -1 7 98.538 102.955 1.962 9.829 o
-4 -1 8 45.421 43.675 3.029 26.532 o
-4 -1 9 224.241 194.786 5.420 2.779 o
-4 -1 10 67.393 74.280 3.507 15.086 o
-4 -1 11 135.968 133.736 5.101 5.676 o
-4 -1 12 92.204 73.005 4.304 10.982 o
-4 -1 13 39.186 31.721 2.710 34.267 o
-4 -1 14 0.762 1.435 2.232 264.486 o
-4 -1 15 0.501 0.000 2.710 198.396 o
-4 -1 16 0.697 0.319 2.550 217.596 o
-4 -1 17 18.944 27.576 3.188 51.235 o
-4 0 1 122.996 130.602 2.760 6.839 o
-4 0 2 426.660 463.388 4.959 0.816 o
-4 0 3 88.334 88.158 4.304 10.586 o
-4 0 4 240.248 248.655 4.224 2.305 o
-4 0 5 124.555 125.698 2.480 6.935 o
-4 0 6 35.987 43.537 1.578 36.346 o
-4 0 7 1075.230 1056.510 10.042 0.153 o
-4 0 8 67.266 70.722 2.246 16.680 o
-4 0 9 110.674 94.364 4.304 8.365 o
-4 0 10 224.504 191.120 5.738 2.783 o
-4 0 11 3.069 4.463 1.913 240.226 o
-4 0 12 77.044 73.483 4.304 12.820 o
-4 0 13 0.005 0.797 2.232 290.838 o
-4 0 14 0.011 -0.956 1.753 488.377 o
-4 0 15 5.813 8.448 2.869 112.874 o
-4 0 16 0.237 3.826 3.188 134.345 o
-4 0 17 60.322 67.585 5.101 14.848 o
-4 0 18 8.024 9.564 2.869 101.261 o
-4 1 1 42.204 43.038 2.710 29.162 o
-4 1 2 234.550 234.476 5.101 2.415 o
-4 1 3 37.541 40.966 2.710 32.367 o
-4 1 4 19.683 36.981 2.710 49.397 o
-4 1 5 15.721 23.910 2.232 72.587 o
-4 1 6 25.341 25.026 1.913 56.697 o
-4 1 7 275.616 240.097 6.535 1.943 o
-4 1 8 32.816 29.700 1.793 44.712 o
-4 1 9 170.152 156.690 5.260 4.179 o
-4 1 10 157.436 152.226 5.579 4.541 o
-4 1 11 12.982 10.361 1.913 112.349 o
-4 1 12 419.532 403.280 8.926 0.877 o
-4 1 13 84.607 91.017 5.101 10.274 o
-4 1 14 0.865 3.826 2.391 213.149 o
-4 1 15 5.217 10.361 2.232 146.472 o
-4 1 16 16.506 18.650 3.666 53.780 o
-4 1 17 1.686 4.623 3.347 114.379 o
-4 1 18 6.218 12.114 3.666 76.096 o
-4 2 1 3.029 -1.275 1.116 555.418 o
-4 2 2 287.925 315.611 6.057 1.603 o
-4 2 3 0.354 1.594 1.435 577.035 o
-4 2 4 571.113 568.737 8.448 0.498 o
-4 2 5 234.579 238.780 5.420 2.378 o
-4 2 6 32.626 39.850 2.391 37.459 o
-4 2 7 55.011 57.339 4.144 18.552 o
-4 2 8 17.206 17.307 1.566 88.494 o
-4 2 9 72.901 65.035 3.666 14.759 o
-4 2 10 180.398 146.966 5.579 4.008 o
-4 2 11 41.877 33.155 3.188 30.282 o
-4 2 12 59.976 58.818 3.507 18.270 o
-4 2 13 2.275 -1.275 2.232 247.656 o
-4 2 14 6.265 1.275 2.710 139.650 o
-4 2 15 0.515 -2.072 2.072 331.402 o
-4 2 16 0.376 3.188 2.232 253.868 o
-4 2 17 7.342 7.651 3.347 88.914 o
-4 2 18 0.018 -2.232 3.347 134.121 o
-4 3 1 12.865 25.345 2.072 80.741 o
-4 3 2 261.442 289.469 6.057 1.874 o
-4 3 3 37.579 41.125 2.550 32.886 o
-4 3 4 1.088 0.000 1.116 852.943 o
-4 3 5 89.018 94.364 3.666 10.568 o
-4 3 6 63.332 62.006 3.347 17.341 o
-4 3 7 153.436 161.153 4.941 4.621 o
-4 3 8 13.764 16.797 1.833 96.784 o
-4 3 9 4.049 4.224 1.913 224.420 o
-4 3 10 0.677 1.594 2.072 300.907 o
-4 3 11 44.342 29.808 3.507 28.648 o
-4 3 12 0.313 -0.638 1.435 681.682 o
-4 3 13 12.184 4.782 2.391 112.731 o
-4 3 14 0.530 -2.550 2.391 252.002 o
-4 3 15 1.240 0.478 2.550 208.568 o
-4 3 16 15.561 15.621 2.869 71.029 o
-4 3 17 9.092 4.463 3.029 100.479 o
-4 4 1 91.004 96.437 4.304 9.913 o
-4 4 2 2.032 1.753 1.913 297.088 o
-4 4 3 504.332 504.180 8.767 0.620 o
-4 4 4 71.044 65.513 3.507 15.220 o
-4 4 5 0.236 1.594 1.275 710.183 o
-4 4 6 14.415 18.809 2.072 85.839 o
-4 4 7 130.004 105.841 3.985 6.877 o
-4 4 8 9.624 12.030 1.744 133.306 o
-4 4 9 2.853 2.019 1.339 410.007 o
-4 4 10 25.214 26.939 3.507 42.036 o
-4 4 11 122.868 96.915 5.101 7.194 o
-4 4 12 16.802 13.071 2.550 77.428 o
-4 4 13 1.039 -1.435 1.913 362.123 o
-4 4 14 3.003 11.477 3.188 103.305 o
-4 4 15 5.048 5.898 3.347 98.909 o
-4 4 16 0.905 -2.072 2.232 277.986 o
-4 4 17 4.036 6.057 2.869 128.072 o
-4 5 1 56.699 53.399 3.347 20.106 o
-4 5 2 0.054 0.000 1.594 586.064 o
-4 5 3 150.928 161.950 5.260 4.637 o
-4 5 4 108.432 99.784 4.304 8.331 o
-4 5 5 188.260 177.093 5.738 3.496 o
-4 5 6 203.805 177.252 5.898 3.197 o
-4 5 7 11.495 15.922 5.101 41.175 o
-4 5 8 178.131 160.907 3.827 4.071 o
-4 5 9 10.866 13.380 1.594 126.309 o
-4 5 10 49.150 33.474 3.666 25.205 o
-4 5 11 57.799 55.790 4.304 17.787 o
-4 5 12 41.036 40.169 3.347 28.336 o
-4 5 13 41.828 44.472 3.666 25.938 o
-4 5 14 0.565 -0.159 2.550 222.076 o
-4 5 15 1.746 0.478 3.188 135.315 o
-4 5 16 3.467 3.826 2.391 179.917 o
-4 6 1 33.589 32.358 3.507 33.853 o
-4 6 2 91.425 99.943 4.941 9.355 o
-4 6 3 19.863 20.562 3.029 56.595 o
-4 6 4 28.766 31.561 3.188 39.462 o
-4 6 5 205.423 191.120 5.898 3.056 o
-4 6 6 69.661 68.382 3.666 15.036 o
-4 6 7 3.944 1.245 3.427 107.619 o
-4 6 8 145.339 131.628 6.535 5.054 o
-4 6 9 31.794 31.032 3.666 34.512 o
-4 6 10 5.395 6.822 1.970 180.955 o
-4 6 11 37.314 30.127 3.826 30.742 o
-4 6 12 20.883 21.360 2.869 56.521 o
-4 6 13 1.026 1.116 2.232 262.146 o
-4 6 14 1.924 0.159 2.869 163.603 o
-4 6 15 12.460 12.433 3.985 58.031 o
-4 6 16 16.523 23.272 3.666 50.977 o
-4 7 1 172.959 156.690 5.738 4.050 o
-4 7 2 0.047 0.159 1.913 404.424 o
-4 7 3 9.862 13.708 2.710 92.767 o
-4 7 4 28.035 28.214 3.347 40.329 o
-4 7 5 11.194 9.723 2.710 95.036 o
-4 7 6 22.486 20.134 3.188 51.455 o
-4 7 7 34.595 35.087 2.698 36.356 o
-4 7 8 158.156 131.953 5.818 4.782 o
-4 7 9 11.328 9.155 3.029 85.614 o
-4 7 10 0.760 0.303 1.680 461.969 o
-4 7 11 4.295 7.651 2.869 122.292 o
-4 7 12 0.112 2.232 2.072 308.234 o
-4 7 13 27.798 32.358 4.144 33.661 o
-4 7 14 3.324 0.000 3.347 117.371 o
-4 7 15 0.584 1.116 3.666 107.543 o
-4 8 1 27.521 31.880 4.463 31.984 o
-4 8 2 2.079 1.913 2.869 155.078 o
-4 8 3 145.182 126.244 6.057 5.258 o
-4 8 4 210.010 225.072 7.651 2.626 o
-4 8 5 2.636 2.232 2.710 164.113 o
-4 8 6 17.852 14.510 2.309 77.590 o
-4 8 7 0.017 0.257 1.452 690.446 o
-4 8 8 1.275 3.262 1.679 356.144 o
-4 8 9 1.946 2.745 1.710 331.953 o
-4 8 10 2.091 2.817 2.065 252.381 o
-4 8 11 15.508 16.099 2.869 70.636 o
-4 8 12 6.398 6.376 2.550 132.477 o
-4 8 13 0.372 1.116 3.188 141.810 o
-4 9 1 0.889 0.478 2.391 240.466 o
-4 9 2 61.568 64.079 4.304 16.132 o
-4 9 3 40.023 43.835 3.666 26.833 o
-4 9 4 54.638 45.269 3.507 21.617 o
-4 9 5 50.884 51.008 3.826 21.176 o
-4 9 6 4.398 7.811 2.710 130.720 o
-4 9 7 4.487 3.666 3.029 122.305 o
-4 9 8 14.193 16.259 3.985 53.409 o
-4 9 9 1.518 -1.594 3.507 115.487 o
-4 9 10 15.398 12.225 2.789 76.917 o
-4 9 11 15.493 15.302 2.869 71.517 o
-4 10 1 44.574 42.241 5.260 20.401 o
-4 10 2 0.097 -1.594 3.507 121.842 o
-4 10 3 0.829 3.029 3.666 103.246 o
-4 10 4 7.815 5.898 4.144 66.359 o
-4 10 5 2.280 -0.797 3.826 95.611 o
-4 10 6 4.621 -0.159 3.985 82.920 o
-4 10 7 0.615 -1.116 3.826 100.756 o
-3 -12 1 0.326 2.285 2.987 156.260 o
-3 -11 1 42.506 46.157 3.494 25.861 o
-3 -11 2 16.313 18.365 6.057 29.492 o
-3 -11 3 0.486 1.877 2.019 316.078 o
-3 -11 4 0.149 3.536 2.421 221.774 o
-3 -11 5 7.644 8.448 4.623 54.760 o
-3 -10 1 1.579 0.983 1.946 314.744 o
-3 -10 2 7.082 3.911 2.178 161.729 o
-3 -10 3 8.851 10.724 2.411 113.664 o
-3 -10 4 5.698 2.027 2.295 174.965 o
-3 -10 5 16.101 16.348 4.941 39.645 o
-3 -10 6 3.978 0.000 3.029 135.411 o
-3 -10 7 14.082 14.027 3.347 66.198 o
-3 -10 8 0.825 -0.319 3.029 157.249 o
-3 -9 1 16.816 19.582 7.651 20.442 o
-3 -9 2 38.508 45.276 7.970 14.267 o
-3 -9 3 3.983 4.004 3.268 110.343 o
-3 -9 4 30.131 30.953 4.224 32.257 o
-3 -9 5 51.357 54.459 6.376 15.151 o
-3 -9 6 1.709 -0.638 3.188 136.963 o
-3 -9 7 24.852 21.200 4.623 35.396 o
-3 -9 8 8.193 11.158 4.144 61.785 o
-3 -9 9 0.267 -2.710 3.985 93.961 o
-3 -9 10 10.853 14.824 4.782 46.053 o
-3 -8 1 5.204 6.205 1.857 197.549 o
-3 -8 2 33.389 31.715 7.253 17.840 o
-3 -8 3 49.132 41.566 6.217 16.959 o
-3 -8 4 3.195 1.504 2.471 187.451 o
-3 -8 5 32.733 36.718 5.499 23.700 o
-3 -8 6 6.159 6.094 2.196 158.891 o
-3 -8 7 1.021 -0.319 2.550 215.149 o
-3 -8 8 18.113 23.113 3.347 53.174 o
-3 -8 9 0.166 1.275 2.391 246.596 o
-3 -8 10 14.150 8.289 2.869 83.371 o
-3 -8 11 2.901 -0.956 2.869 156.142 o
-3 -8 12 3.563 -1.594 3.347 116.293 o
-3 -7 1 234.871 218.109 27.018 1.153 o
-3 -7 2 20.660 19.703 1.992 69.553 o
-3 -7 3 50.500 52.669 7.651 13.035 o
-3 -7 4 42.498 46.443 10.042 10.237 o
-3 -7 5 10.906 15.892 5.260 39.775 o
-3 -7 6 248.895 257.267 28.532 1.011 o
-3 -7 7 36.371 34.271 4.144 28.694 o
-3 -7 8 0.019 -2.072 3.029 163.807 o
-3 -7 9 0.164 0.638 3.188 144.720 o
-3 -7 10 0.067 1.753 3.507 117.990 o
-3 -7 11 47.687 47.342 5.260 19.015 o
-3 -7 12 12.777 13.389 4.463 49.411 o
-3 -7 13 0.784 4.463 4.144 80.719 o
-3 -6 1 11.320 16.218 3.586 64.397 o
-3 -6 2 259.133 253.038 35.865 0.757 o
-3 -6 3 14.209 15.728 1.723 99.664 o
-3 -6 4 303.890 275.961 38.654 0.631 o
-3 -6 5 115.347 117.708 13.230 4.144 o
-3 -6 6 190.563 183.341 18.968 1.953 o
-3 -6 7 40.392 37.778 3.347 29.240 o
-3 -6 8 8.845 12.114 2.391 111.161 o
-3 -6 9 0.207 0.478 2.072 333.821 o
-3 -6 10 3.206 4.144 2.391 181.039 o
-3 -6 11 18.836 19.606 3.347 54.514 o
-3 -6 12 0.146 -1.753 2.391 259.941 o
-3 -6 13 6.474 4.304 3.029 111.353 o
-3 -6 14 11.065 14.983 3.666 64.257 o
-3 -5 1 31.241 36.329 4.224 30.276 o
-3 -5 2 252.318 226.981 31.083 0.937 o
-3 -5 3 25.950 26.849 3.268 43.376 o
-3 -5 4 502.259 464.854 64.955 0.233 o
-3 -5 5 26.353 26.138 2.710 47.938 o
-3 -5 6 70.483 82.049 11.078 6.878 o
-3 -5 7 17.112 18.212 2.019 79.764 o
-3 -5 8 6.880 2.869 2.550 140.911 o
-3 -5 9 0.688 -1.594 2.072 325.473 o
-3 -5 10 4.871 2.391 2.710 145.497 o
-3 -5 11 67.638 66.788 4.623 14.377 o
-3 -5 12 4.682 1.435 2.710 150.472 o
-3 -5 13 3.922 3.985 3.188 114.989 o
-3 -5 14 97.099 102.972 6.057 8.188 o
-3 -5 15 10.125 13.708 4.304 54.597 o
-3 -4 1 538.154 493.464 66.709 0.216 o
-3 -4 2 1.659 2.471 0.902 680.678 o
-3 -4 3 0.489 0.115 0.597 2442.760 o
-3 -4 4 365.220 335.113 30.483 0.694 o
-3 -4 5 68.089 66.553 5.355 13.392 o
-3 -4 6 80.119 71.627 8.166 8.941 o
-3 -4 7 5.512 5.839 1.110 275.268 o
-3 -4 8 152.128 144.894 5.101 4.890 o
-3 -4 9 1070.620 1005.810 13.868 0.158 o
-3 -4 10 45.478 41.444 3.826 24.593 o
-3 -4 11 409.937 396.745 9.245 0.906 o
-3 -4 12 100.755 94.046 5.101 8.754 o
-3 -4 13 15.210 15.302 3.188 66.018 o
-3 -4 14 69.712 68.701 4.623 13.900 o
-3 -4 15 36.680 39.690 3.826 28.672 o
-3 -4 16 2.625 1.913 2.710 165.640 o
-3 -3 1 11.024 23.795 5.021 39.716 o
-3 -3 2 141.345 140.797 20.084 2.281 o
-3 -3 3 335.956 357.419 49.015 0.422 o
-3 -3 4 100.767 101.911 11.885 5.133 o
-3 -3 5 11.110 10.589 1.331 143.805 o
-3 -3 6 154.425 141.182 17.572 2.544 o
-3 -3 7 46.167 55.578 5.661 17.486 o
-3 -3 8 8.471 12.904 1.263 159.635 o
-3 -3 9 14.706 18.707 2.311 80.329 o
-3 -3 10 70.361 65.946 2.789 16.043 o
-3 -3 11 240.875 228.387 4.862 2.387 o
-3 -3 12 18.241 19.287 3.188 57.753 o
-3 -3 13 61.557 72.846 4.782 14.665 o
-3 -3 14 9.241 15.143 3.507 70.864 o
-3 -3 15 0.491 2.550 3.347 124.807 o
-3 -3 16 0.090 -0.478 3.666 111.543 o
-3 -3 17 3.406 4.304 4.463 66.391 o
-3 -2 1 270.912 253.764 4.623 1.980 o
-3 -2 2 13.914 14.665 1.753 102.433 o
-3 -2 3 91.517 88.307 2.710 11.102 o
-3 -2 4 38.880 30.286 1.913 38.236 o
-3 -2 5 1.441 4.238 2.311 212.781 o
-3 -2 6 144.235 149.553 20.164 2.222 o
-3 -2 7 22.051 31.012 5.180 30.391 o
-3 -2 8 117.677 117.318 3.826 7.297 o
-3 -2 9 399.496 370.285 6.854 0.995 o
-3 -2 10 458.362 465.924 7.970 0.733 o
-3 -2 11 4.078 3.347 1.913 231.691 o
-3 -2 12 149.078 160.674 5.420 4.688 o
-3 -2 13 170.381 169.601 5.420 3.995 o
-3 -2 14 16.811 20.881 2.550 68.478 o
-3 -2 15 29.352 33.474 3.507 36.274 o
-3 -2 16 2.716 1.753 2.391 201.632 o
-3 -2 17 2.552 1.435 2.710 168.515 o
-3 -2 18 16.585 26.460 4.304 42.128 o
-3 -1 1 6.033 6.695 1.116 251.387 o
-3 -1 2 874.946 1098.100 10.202 0.192 o
-3 -1 3 524.224 622.773 7.173 0.523 o
-3 -1 4 658.671 804.169 8.289 0.335 o
-3 -1 5 2333.640 2676.270 354.504 0.009 o
-3 -1 6 71.914 52.943 7.412 11.133 o
-3 -1 7 9.449 12.597 1.225 153.438 o
-3 -1 8 18.831 19.209 1.012 87.077 o
-3 -1 9 21.683 30.445 2.391 53.924 o
-3 -1 10 147.382 135.808 4.782 5.262 o
-3 -1 11 6.022 3.029 1.594 238.772 o
-3 -1 12 107.772 106.957 4.463 8.062 o
-3 -1 13 64.161 58.818 3.985 16.610 o
-3 -1 14 1.108 0.956 2.232 262.106 o
-3 -1 15 29.023 30.286 2.869 41.912 o
-3 -1 16 28.868 34.430 3.347 37.260 o
-3 -1 17 49.343 60.412 4.782 18.238 o
-3 -1 18 4.723 5.420 3.666 87.723 o
-3 0 1 832.616 784.737 5.861 0.258 o
-3 0 2 58.126 40.710 1.518 24.733 o
-3 0 3 142.797 143.624 4.065 5.407 o
-3 0 4 10.042 17.693 1.293 127.075 o
-3 0 5 61.134 56.464 1.691 20.642 o
-3 0 6 192.264 180.699 4.448 3.488 o
-3 0 7 247.422 246.474 4.623 2.230 o
-3 0 8 1.060 0.638 0.796 1164.670 o
-3 0 9 33.673 31.561 2.232 40.812 o
-3 0 10 28.267 19.765 2.391 52.215 o
-3 0 11 8.500 11.955 2.550 106.867 o
-3 0 12 30.274 34.111 2.869 39.181 o
-3 0 13 0.332 0.159 1.594 549.706 o
-3 0 14 0.333 3.029 2.232 256.456 o
-3 0 15 0.083 -2.710 2.550 229.834 o
-3 0 16 19.651 24.547 3.029 54.099 o
-3 0 17 2.426 1.594 2.391 206.712 o
-3 0 18 0.818 7.811 3.347 111.291 o
-3 0 19 5.929 4.782 3.826 79.970 o
-3 1 1 6.683 10.042 1.594 175.972 o
-3 1 2 1651.070 1913.910 15.302 0.060 o
-3 1 3 10.662 5.898 1.435 164.683 o
-3 1 4 138.902 157.487 3.666 5.351 o
-3 1 5 150.116 162.747 3.507 4.882 o
-3 1 6 807.949 864.664 8.608 0.250 o
-3 1 7 92.619 84.366 2.178 11.425 o
-3 1 8 72.679 80.918 2.094 14.693 o
-3 1 9 246.571 261.893 6.217 2.110 o
-3 1 10 90.624 84.960 3.666 10.902 o
-3 1 11 3.925 6.695 2.232 174.891 o
-3 1 12 346.373 354.663 8.129 1.186 o
-3 1 13 131.560 124.650 4.941 6.094 o
-3 1 14 1.085 -0.956 1.753 418.818 o
-3 1 15 114.534 118.912 5.420 6.935 o
-3 1 16 0.821 -2.391 2.550 218.137 o
-3 1 17 0.135 2.391 2.232 267.871 o
-3 1 18 27.756 37.140 3.507 36.111 o
-3 1 19 4.318 8.767 3.347 96.536 o
-3 2 1 1.234 2.232 1.275 545.865 o
-3 2 2 6.949 21.838 2.391 98.499 o
-3 2 3 1405.750 1350.430 12.592 0.093 o
-3 2 4 79.661 82.091 2.869 12.972 o
-3 2 5 170.187 175.499 3.985 4.074 o
-3 2 6 247.582 261.893 4.782 2.148 o
-3 2 7 120.904 132.286 2.791 6.903 o
-3 2 8 178.767 178.610 3.217 3.886 o
-3 2 9 36.224 33.198 2.630 36.171 o
-3 2 10 236.179 232.564 6.057 2.367 o
-3 2 11 0.183 2.869 1.594 453.803 o
-3 2 12 0.701 1.753 2.232 262.282 o
-3 2 13 112.562 97.393 4.782 7.936 o
-3 2 14 0.059 0.159 1.594 577.062 o
-3 2 15 30.199 34.111 3.347 36.418 o
-3 2 16 6.254 15.462 3.347 81.329 o
-3 2 17 18.824 35.227 4.463 36.020 o
-3 2 18 43.390 47.660 3.985 23.739 o
-3 2 19 27.272 35.705 3.507 36.953 o
-3 3 1 127.061 153.820 4.144 5.823 o
-3 3 2 414.511 421.133 6.854 0.884 o
-3 3 3 457.401 447.274 7.014 0.758 o
-3 3 4 809.087 803.851 9.723 0.261 o
-3 3 5 625.787 582.445 8.129 0.439 o
-3 3 6 250.063 270.819 5.260 2.070 o
-3 3 7 343.495 352.097 4.556 1.248 o
-3 3 8 83.400 70.671 2.246 13.650 o
-3 3 9 72.909 66.788 2.406 15.778 o
-3 3 10 279.795 229.057 6.376 1.959 o
-3 3 11 333.250 325.175 7.492 1.313 o
-3 3 12 182.724 196.858 6.376 3.354 o
-3 3 13 245.431 245.794 7.332 2.149 o
-3 3 14 0.135 2.391 2.072 305.140 o
-3 3 15 12.358 16.099 2.550 85.479 o
-3 3 16 23.269 30.924 3.666 40.695 o
-3 3 17 3.711 4.463 3.188 114.862 o
-3 3 18 0.003 -1.275 3.029 163.940 o
-3 3 19 0.477 1.435 2.391 239.264 o
-3 4 1 30.486 25.663 2.232 47.040 o
-3 4 2 62.373 65.991 3.029 17.515 o
-3 4 3 112.925 105.363 3.666 8.039 o
-3 4 4 259.485 227.144 5.260 2.186 o
-3 4 5 598.909 573.040 8.608 0.467 o
-3 4 6 109.422 116.521 4.144 7.744 o
-3 4 7 47.544 44.800 2.196 27.403 o
-3 4 8 6.264 14.092 1.465 166.161 o
-3 4 9 95.882 78.673 2.477 11.255 o
-3 4 10 1428.800 1324.770 16.259 0.091 o
-3 4 11 6.474 12.274 2.072 139.195 o
-3 4 12 40.306 37.140 3.347 29.444 o
-3 4 13 61.824 62.325 4.463 16.012 o
-3 4 14 45.818 36.184 3.666 26.001 o
-3 4 15 3.376 1.435 1.753 296.843 o
-3 4 16 1.075 4.463 2.232 228.560 o
-3 4 17 0.052 -4.144 2.710 204.133 o
-3 4 18 22.322 30.924 4.782 32.921 o
-3 5 1 0.228 -1.753 1.753 472.602 o
-3 5 2 36.721 33.952 3.029 33.744 o
-3 5 3 183.002 175.339 5.260 3.665 o
-3 5 4 3.443 3.029 1.913 247.106 o
-3 5 5 16.366 19.606 2.391 73.501 o
-3 5 6 45.077 42.713 2.152 29.278 o
-3 5 7 435.093 399.132 7.651 0.855 o
-3 5 8 6.032 11.558 1.833 159.563 o
-3 5 9 418.867 423.232 11.636 0.828 o
-3 5 10 39.565 43.593 2.519 31.052 o
-3 5 11 13.030 7.970 1.913 118.384 o
-3 5 12 8.386 3.666 2.232 147.866 o
-3 5 13 23.738 18.012 3.188 51.220 o
-3 5 14 12.914 6.057 3.029 85.511 o
-3 5 15 25.482 25.345 3.347 43.855 o
-3 5 16 6.527 8.608 2.550 125.027 o
-3 5 17 0.699 0.638 2.869 172.536 o
-3 5 18 1.360 1.275 3.507 113.463 o
-3 6 1 149.377 138.040 4.782 5.151 o
-3 6 2 2.184 1.435 1.435 434.920 o
-3 6 3 7.591 8.129 1.913 156.051 o
-3 6 4 148.328 146.807 5.101 4.983 o
-3 6 5 136.911 129.432 4.941 5.760 o
-3 6 6 62.672 74.511 2.985 16.553 o
-3 6 7 147.565 140.834 3.602 5.347 o
-3 6 8 25.095 32.452 2.359 48.475 o
-3 6 9 39.213 38.382 2.630 32.431 o
-3 6 10 170.783 171.261 3.902 4.120 o
-3 6 11 364.363 307.641 7.811 1.213 o
-3 6 12 15.152 12.114 2.710 79.458 o
-3 6 13 12.343 17.056 3.507 63.532 o
-3 6 14 5.938 3.188 2.869 125.455 o
-3 6 15 0.586 1.275 2.072 308.367 o
-3 6 16 4.350 3.029 2.391 174.737 o
-3 6 17 8.884 7.014 3.347 85.487 o
-3 7 1 4.355 5.579 2.710 138.034 o
-3 7 2 126.964 125.288 5.420 6.163 o
-3 7 3 899.216 911.445 13.549 0.209 o
-3 7 4 226.985 204.509 6.535 2.614 o
-3 7 5 593.445 609.384 10.839 0.449 o
-3 7 6 475.921 447.287 6.362 0.725 o
-3 7 7 18.750 19.937 1.906 74.936 o
-3 7 8 38.084 37.577 2.471 34.008 o
-3 7 9 173.404 166.699 7.093 3.751 o
-3 7 10 36.538 29.302 2.335 38.812 o
-3 7 11 135.063 129.592 5.101 5.798 o
-3 7 12 1.151 1.594 2.550 202.203 o
-3 7 13 25.418 22.635 3.985 39.651 o
-3 7 14 2.694 1.594 2.710 166.467 o
-3 7 15 10.421 15.302 2.869 83.991 o
-3 7 16 0.001 0.319 2.550 228.558 o
-3 8 1 26.443 27.257 3.029 44.643 o
-3 8 2 25.218 23.113 3.029 48.126 o
-3 8 3 480.597 481.864 10.042 0.668 o
-3 8 4 0.332 1.435 1.913 361.672 o
-3 8 5 9.995 19.524 2.152 98.155 o
-3 8 6 132.356 119.626 8.847 5.055 o
-3 8 7 238.767 218.410 4.781 2.472 o
-3 8 8 7.017 5.110 2.471 137.412 o
-3 8 9 0.075 -1.295 1.793 462.801 o
-3 8 10 0.582 -0.542 1.517 583.275 o
-3 8 11 2.325 0.000 2.072 277.940 o
-3 8 12 0.043 0.319 2.710 202.188 o
-3 8 13 0.588 2.869 3.188 135.090 o
-3 8 14 23.511 31.561 4.144 36.585 o
-3 8 15 1.785 -0.956 2.391 228.875 o
-3 9 1 1.377 -0.159 2.710 187.998 o
-3 9 2 13.251 14.824 3.347 66.985 o
-3 9 3 31.084 36.981 3.985 31.431 o
-3 9 4 91.949 79.859 5.101 10.106 o
-3 9 5 0.130 -3.347 2.710 203.122 o
-3 9 6 43.412 46.066 4.623 22.079 o
-3 9 7 119.327 113.333 6.217 6.552 o
-3 9 8 158.870 178.208 7.492 3.884 o
-3 9 9 180.590 197.336 7.492 3.274 o
-3 9 10 32.131 37.140 3.985 30.835 o
-3 9 11 2.269 6.058 2.550 165.179 o
-3 9 12 11.635 6.217 3.666 71.069 o
-3 9 13 34.465 30.764 4.463 28.860 o
-3 10 1 166.675 192.714 7.970 3.510 o
-3 10 2 31.120 32.358 5.101 26.787 o
-3 10 3 88.463 75.396 5.898 10.043 o
-3 10 4 54.027 52.921 5.420 16.723 o
-3 10 5 130.068 145.532 7.173 5.179 o
-3 10 6 2.514 5.738 3.666 93.503 o
-3 10 7 1.248 1.913 3.188 134.023 o
-3 10 8 1.873 -0.319 2.869 164.740 o
-3 10 9 1.614 0.159 2.710 184.465 o
-3 10 10 5.587 9.405 3.029 104.430 o
-3 10 11 0.944 -3.347 3.029 156.313 o
-3 11 2 2.521 -0.638 3.029 144.817 o
-3 11 3 0.001 -0.638 2.869 182.688 o
-3 11 4 35.063 33.474 3.826 31.047 o
-3 11 5 25.360 21.997 3.507 44.139 o
-3 11 6 0.148 7.492 3.188 124.754 o
-2 -12 1 3.585 4.495 2.653 151.763 o
-2 -12 2 4.147 11.317 3.472 88.344 o
-2 -11 1 4.134 9.464 4.702 56.597 o
-2 -11 2 0.047 -0.667 2.698 205.972 o
-2 -11 3 24.269 30.124 3.359 42.673 o
-2 -11 4 7.721 6.982 6.376 32.422 o
-2 -11 5 17.610 14.447 2.969 66.278 o
-2 -10 1 7.858 7.898 3.427 84.455 o
-2 -10 2 19.617 18.507 6.456 25.835 o
-2 -10 3 53.133 51.656 9.325 10.305 o
-2 -10 4 0.502 0.244 2.519 226.418 o
-2 -10 5 1.878 2.532 2.859 155.124 o
-2 -10 6 18.491 13.389 4.304 46.095 o
-2 -10 7 1.033 -2.391 3.666 107.947 o
-2 -10 8 11.046 1.435 3.507 82.021 o
-2 -9 1 4.259 5.815 1.566 249.966 o
-2 -9 2 0.918 1.828 1.679 406.722 o
-2 -9 3 5.517 7.143 5.738 40.096 o
-2 -9 4 4.077 1.921 2.869 140.553 o
-2 -9 5 0.185 0.847 2.063 331.061 o
-2 -9 6 27.654 32.195 5.260 27.346 o
-2 -9 7 1.703 2.072 2.869 157.449 o
-2 -9 8 12.780 10.042 3.507 68.958 o
-2 -9 9 2.380 -0.159 3.826 95.315 o
-2 -9 10 38.771 44.313 6.057 19.186 o
-2 -8 1 4.102 2.095 1.472 320.541 o
-2 -8 2 8.819 11.277 2.311 116.594 o
-2 -8 3 0.046 -0.478 1.465 693.454 o
-2 -8 4 38.684 41.104 2.519 32.317 o
-2 -8 5 157.146 146.066 21.360 2.007 o
-2 -8 6 3.700 8.489 2.421 152.911 o
-2 -8 7 13.246 8.129 3.347 73.632 o
-2 -8 8 6.876 5.420 3.188 100.187 o
-2 -8 9 50.638 39.053 4.623 20.993 o
-2 -8 10 4.233 6.535 3.347 100.638 o
-2 -8 11 1.278 1.116 2.869 165.070 o
-2 -8 12 23.295 24.069 3.826 42.166 o
-2 -7 1 31.485 33.761 6.137 21.909 o
-2 -7 2 8.951 9.763 2.232 123.476 o
-2 -7 3 26.353 25.201 2.133 53.276 o
-2 -7 4 1.233 2.545 2.311 229.699 o
-2 -7 5 3.285 0.730 1.723 317.417 o
-2 -7 6 23.913 26.078 5.659 27.734 o
-2 -7 7 14.750 18.043 4.144 49.519 o
-2 -7 8 40.025 34.590 3.188 30.900 o
-2 -7 9 21.025 20.881 3.347 50.957 o
-2 -7 10 0.003 -0.159 3.029 163.943 o
-2 -7 11 6.498 0.159 3.507 96.684 o
-2 -7 12 6.467 6.695 3.985 72.127 o
-2 -7 13 16.972 25.823 5.101 34.780 o
-2 -7 14 2.897 4.782 4.782 59.065 o
-2 -6 1 44.425 50.866 5.021 20.002 o
-2 -6 2 4.879 -0.590 1.116 414.000 o
-2 -6 3 8.390 6.875 2.391 127.549 o
-2 -6 4 39.907 39.826 4.782 23.656 o
-2 -6 5 18.961 11.437 4.623 42.791 o
-2 -6 6 48.500 52.545 5.579 17.509 o
-2 -6 7 0.829 2.863 1.445 473.961 o
-2 -6 8 21.692 20.084 3.347 50.638 o
-2 -6 9 15.304 15.143 3.188 65.990 o
-2 -6 10 43.899 42.241 3.826 25.042 o
-2 -6 11 1.405 3.188 2.391 209.907 o
-2 -6 12 62.809 71.411 4.463 15.006 o
-2 -6 13 15.067 22.316 3.507 55.538 o
-2 -6 14 0.812 2.232 2.710 181.933 o
-2 -6 15 0.209 0.797 3.029 158.969 o
-2 -5 1 342.242 328.286 47.740 0.441 o
-2 -5 2 608.278 609.600 71.889 0.177 o
-2 -5 3 47.473 61.302 6.695 14.607 o
-2 -5 4 43.764 53.426 3.188 24.762 o
-2 -5 5 22.457 28.660 3.826 40.956 o
-2 -5 6 88.053 107.045 17.773 3.324 o
-2 -5 7 28.127 28.423 5.818 25.030 o
-2 -5 8 2.514 1.435 2.072 256.784 o
-2 -5 9 36.409 31.242 3.507 32.486 o
-2 -5 10 11.481 19.606 3.347 65.859 o
-2 -5 11 42.793 33.952 3.985 26.598 o
-2 -5 12 21.219 27.576 4.144 39.602 o
-2 -5 13 9.460 9.564 3.826 68.149 o
-2 -5 14 30.951 41.444 5.101 25.184 o
-2 -5 15 25.312 31.402 5.101 29.348 o
-2 -5 16 16.174 19.128 4.941 38.681 o
-2 -4 1 39.325 50.885 1.992 30.592 o
-2 -4 2 858.738 856.260 105.761 0.086 o
-2 -4 3 193.482 196.600 11.098 2.699 o
-2 -4 4 14.089 8.903 0.757 142.845 o
-2 -4 5 92.467 57.523 5.781 10.605 o
-2 -4 6 46.701 56.294 5.604 17.436 o
-2 -4 7 342.827 344.463 31.071 0.706 o
-2 -4 8 1.946 3.507 1.594 346.851 o
-2 -4 9 121.430 105.682 4.304 7.283 o
-2 -4 10 31.719 21.041 2.550 46.041 o
-2 -4 11 0.758 -0.956 1.594 518.409 o
-2 -4 12 23.613 24.707 2.869 50.598 o
-2 -4 13 24.922 23.910 2.869 49.497 o
-2 -4 14 0.154 -0.159 2.232 297.639 o
-2 -4 15 4.856 5.898 2.550 144.564 o
-2 -4 16 29.492 36.184 3.826 33.428 o
-2 -4 17 2.470 0.797 3.188 130.245 o
-2 -3 1 341.442 374.470 48.218 0.424 o
-2 -3 2 221.426 267.014 16.836 1.691 o
-2 -3 3 171.854 113.549 5.762 4.656 o
-2 -3 4 383.777 456.752 26.580 0.654 o
-2 -3 5 20.169 10.645 0.800 100.644 o
-2 -3 6 227.849 280.130 23.460 1.258 o
-2 -3 7 1.367 6.411 0.883 499.164 o
-2 -3 8 161.870 126.255 3.188 5.141 o
-2 -3 9 344.719 322.366 4.556 1.308 o
-2 -3 10 18.494 29.649 4.782 35.413 o
-2 -3 11 0.412 1.631 1.452 558.178 o
-2 -3 12 294.630 279.558 10.839 1.536 o
-2 -3 13 2.417 2.413 1.411 401.371 o
-2 -3 14 18.795 24.069 4.144 42.913 o
-2 -3 15 25.742 23.272 4.463 35.438 o
-2 -3 16 12.160 10.202 3.985 59.988 o
-2 -3 17 1.133 2.550 3.347 121.652 o
-2 -3 18 0.199 3.985 3.347 122.701 o
-2 -2 1 830.616 779.602 78.185 0.127 o
-2 -2 2 473.542 433.633 54.435 0.304 o
-2 -2 3 1005.590 944.724 91.336 0.090 o
-2 -2 4 3.514 7.506 1.355 275.834 o
-2 -2 5 16.160 12.550 0.953 113.438 o
-2 -2 6 23.249 46.343 4.862 28.343 o
-2 -2 7 676.930 667.724 7.970 0.367 o
-2 -2 8 16.864 18.708 1.913 81.579 o
-2 -2 9 207.672 196.699 4.782 3.049 o
-2 -2 10 25.466 34.111 2.550 45.737 o
-2 -2 11 216.814 188.251 4.941 2.963 o
-2 -2 12 517.320 478.836 8.608 0.621 o
-2 -2 13 11.674 13.868 2.550 91.151 o
-2 -2 14 22.802 27.965 2.144 56.364 o
-2 -2 15 63.081 61.512 2.760 18.213 o
-2 -2 16 8.569 15.363 1.951 121.273 o
-2 -2 17 15.843 34.908 4.144 40.909 o
-2 -2 18 54.172 63.122 5.260 16.044 o
-2 -2 19 24.219 35.068 5.738 25.613 o
-2 -1 1 132.704 152.386 2.869 5.813 o
-2 -1 2 195.173 230.491 3.507 3.044 o
-2 -1 3 318.668 349.084 4.463 1.368 o
-2 -1 4 4.681 5.078 1.036 322.338 o
-2 -1 5 326.852 343.423 43.117 0.508 o
-2 -1 6 114.134 126.404 3.188 7.396 o
-2 -1 7 1.211 3.133 1.116 581.989 o
-2 -1 8 56.236 47.660 2.710 22.291 o
-2 -1 9 377.322 397.223 6.695 1.023 o
-2 -1 10 146.839 163.384 4.782 4.812 o
-2 -1 11 22.733 21.997 2.710 55.218 o
-2 -1 12 126.068 119.709 4.463 6.596 o
-2 -1 13 1.940 -1.275 1.275 588.418 o
-2 -1 14 0.553 -1.116 1.753 450.709 o
-2 -1 15 43.936 38.575 3.666 26.286 o
-2 -1 16 31.301 35.227 4.144 30.941 o
-2 -1 17 17.648 19.606 3.029 60.736 o
-2 -1 18 4.051 4.782 2.391 168.894 o
-2 -1 19 13.041 23.549 2.534 74.132 o
-2 0 1 1006.140 1264.510 10.042 0.147 o
-2 0 2 233.803 252.967 3.666 2.368 o
-2 0 3 81.169 68.781 1.353 14.619 o
-2 0 4 255.672 205.944 2.367 2.416 o
-2 0 5 38.772 37.095 2.115 34.992 o
-2 0 6 112.521 156.710 6.535 5.793 o
-2 0 7 317.142 313.301 11.317 1.328 o
-2 0 8 78.523 81.772 3.188 12.946 o
-2 0 9 0.850 1.116 1.435 550.915 o
-2 0 10 2.498 5.579 1.435 323.210 o
-2 0 11 24.358 21.838 2.391 56.304 o
-2 0 12 48.894 45.269 3.347 23.950 o
-2 0 13 28.968 31.242 3.347 38.380 o
-2 0 14 124.898 98.668 4.304 7.285 o
-2 0 15 0.002 2.072 1.913 362.127 o
-2 0 16 6.544 10.839 2.869 104.570 o
-2 0 17 45.891 55.312 4.623 20.071 o
-2 0 18 59.547 67.585 5.101 14.976 o
-2 0 19 0.943 4.144 2.550 188.922 o
-2 0 20 11.370 15.302 3.188 73.696 o
-2 1 1 1.808 9.086 1.275 315.523 o
-2 1 2 237.372 178.687 3.188 2.807 o
-2 1 3 613.556 712.196 7.014 0.398 o
-2 1 4 283.720 359.924 4.623 1.522 o
-2 1 5 1367.730 1315.200 34.191 0.092 o
-2 1 6 635.866 700.683 5.323 0.388 o
-2 1 7 9.730 10.328 1.036 169.341 o
-2 1 8 138.770 133.431 6.695 5.208 o
-2 1 9 235.727 204.828 5.101 2.577 o
-2 1 10 61.090 75.715 3.826 15.758 o
-2 1 11 1.805 1.753 1.275 515.365 o
-2 1 12 224.382 224.115 6.057 2.552 o
-2 1 13 168.543 191.279 6.057 3.720 o
-2 1 14 7.023 4.782 2.550 133.565 o
-2 1 15 0.098 2.869 2.072 299.214 o
-2 1 16 2.325 5.898 2.072 218.522 o
-2 1 17 2.657 2.869 2.391 195.117 o
-2 1 18 17.836 25.982 4.144 42.915 o
-2 1 19 12.205 13.230 3.985 57.837 o
-2 1 20 0.043 -0.956 2.869 182.245 o
-2 2 1 25.253 18.490 1.594 65.450 o
-2 2 2 136.689 111.420 2.869 6.599 o
-2 2 3 1508.540 1477.630 12.274 0.080 o
-2 2 4 320.339 354.823 5.101 1.339 o
-2 2 5 1.145 2.253 0.840 837.329 o
-2 2 6 150.415 194.735 4.543 4.281 o
-2 2 7 140.596 130.040 3.188 5.912 o
-2 2 8 12.178 14.730 1.225 124.694 o
-2 2 9 209.335 203.628 4.224 2.998 o
-2 2 10 39.144 25.345 2.550 37.297 o
-2 2 11 18.858 14.665 2.550 70.730 o
-2 2 12 178.628 163.225 5.260 3.894 o
-2 2 13 115.743 96.915 4.463 7.862 o
-2 2 14 258.677 230.173 6.854 2.120 o
-2 2 15 28.037 31.242 3.826 35.902 o
-2 2 16 94.617 83.525 4.623 9.993 o
-2 2 17 34.849 37.140 3.188 33.181 o
-2 2 18 0.007 0.159 2.391 261.210 o
-2 2 19 0.752 0.478 3.029 155.952 o
-2 2 20 4.317 7.492 4.144 70.904 o
-2 3 1 7.444 3.507 1.275 240.034 o
-2 3 2 228.182 272.732 4.941 2.282 o
-2 3 3 137.584 161.312 3.666 5.329 o
-2 3 4 112.498 91.814 2.869 8.828 o
-2 3 5 32.081 31.880 2.232 42.142 o
-2 3 6 3.042 3.407 1.116 421.819 o
-2 3 7 0.518 -0.147 0.726 1945.720 o
-2 3 8 88.935 85.614 2.179 11.808 o
-2 3 9 16.707 21.220 1.913 78.496 o
-2 3 10 743.384 711.080 10.520 0.311 o
-2 3 11 1.447 1.594 1.913 317.519 o
-2 3 12 45.709 34.749 3.188 27.950 o
-2 3 13 2.156 1.913 1.435 422.207 o
-2 3 14 63.480 69.179 4.144 15.511 o
-2 3 15 21.697 20.722 3.347 50.258 o
-2 3 16 2.983 10.680 3.029 112.696 o
-2 3 17 0.703 2.072 1.913 334.877 o
-2 3 18 2.045 3.188 2.232 222.968 o
-2 3 19 4.970 9.723 3.188 99.309 o
-2 3 20 9.552 6.535 3.826 70.732 o
-2 4 1 143.958 168.485 4.463 4.869 o
-2 4 2 93.672 104.407 3.666 9.617 o
-2 4 3 1742.290 1955.670 16.896 0.055 o
-2 4 4 212.108 178.527 4.463 3.145 o
-2 4 5 1.937 4.144 1.116 470.750 o
-2 4 6 209.139 235.770 9.245 2.457 o
-2 4 7 5.774 3.818 1.435 255.202 o
-2 4 8 2.065 1.036 1.674 371.811 o
-2 4 9 27.258 28.248 2.072 50.466 o
-2 4 10 0.003 0.757 0.956 1373.080 o
-2 4 11 192.765 192.714 6.057 3.241 o
-2 4 12 28.699 33.155 3.666 35.841 o
-2 4 13 376.889 344.621 8.129 1.094 o
-2 4 14 0.508 -0.638 1.753 453.651 o
-2 4 15 0.010 -0.478 2.232 301.717 o
-2 4 16 0.002 -0.159 2.550 231.187 o
-2 4 17 0.029 0.319 2.391 259.046 o
-2 4 18 40.664 54.993 3.985 23.411 o
-2 4 19 8.099 16.418 3.347 75.826 o
-2 5 1 159.348 169.123 4.623 4.378 o
-2 5 2 1.134 0.159 1.116 824.772 o
-2 5 3 247.430 310.988 6.217 1.895 o
-2 5 4 106.117 120.346 4.144 7.836 o
-2 5 5 407.012 393.909 14.346 0.854 o
-2 5 6 19.250 27.003 1.723 67.832 o
-2 5 7 98.513 97.084 2.705 9.893 o
-2 5 8 89.445 108.174 5.021 9.132 o
-2 5 9 1128.100 1087.930 59.854 0.107 o
-2 5 10 400.908 354.399 15.701 0.894 o
-2 5 11 227.322 211.045 6.376 2.578 o
-2 5 12 64.585 45.110 3.985 18.020 o
-2 5 13 6.130 7.332 2.072 162.491 o
-2 5 14 119.245 95.799 4.463 7.671 o
-2 5 15 9.520 9.883 2.869 95.239 o
-2 5 16 0.702 2.072 2.710 183.981 o
-2 5 17 16.209 28.214 4.144 43.348 o
-2 5 18 21.084 28.532 3.347 46.631 o
-2 5 19 0.407 2.710 2.391 229.267 o
-2 6 1 9.297 4.463 2.072 147.407 o
-2 6 2 0.842 2.072 1.913 329.932 o
-2 6 3 0.404 0.319 1.753 450.100 o
-2 6 4 8.061 14.346 2.391 109.610 o
-2 6 5 72.980 81.040 2.647 14.264 o
-2 6 6 95.111 89.938 2.534 10.677 o
-2 6 7 82.059 85.501 2.698 12.488 o
-2 6 8 24.434 27.188 2.065 55.173 o
-2 6 9 5.647 5.165 1.379 249.647 o
-2 6 10 126.397 124.564 8.767 5.189 o
-2 6 11 512.337 486.168 9.723 0.617 o
-2 6 12 3.851 0.638 2.391 194.128 o
-2 6 13 12.680 14.505 2.710 82.900 o
-2 6 14 97.037 96.755 4.623 9.192 o
-2 6 15 14.897 18.172 3.188 64.015 o
-2 6 16 15.966 21.838 3.826 50.383 o
-2 6 17 2.565 4.782 3.347 110.330 o
-2 6 18 30.106 28.214 3.985 34.520 o
-2 7 1 394.561 403.599 8.289 0.947 o
-2 7 2 0.176 3.029 1.594 449.063 o
-2 7 3 13.443 15.780 2.391 86.541 o
-2 7 4 26.388 37.484 2.630 42.577 o
-2 7 5 6.245 6.004 1.674 201.398 o
-2 7 6 365.566 345.900 15.143 1.008 o
-2 7 7 0.396 -1.881 1.406 695.312 o
-2 7 8 11.964 12.437 1.951 111.028 o
-2 7 9 91.357 73.642 2.757 12.002 o
-2 7 10 52.727 34.180 2.292 27.249 o
-2 7 11 89.770 85.090 4.623 10.388 o
-2 7 12 7.755 9.405 2.869 102.610 o
-2 7 13 2.452 4.304 2.072 229.865 o
-2 7 14 6.855 8.448 2.391 132.182 o
-2 7 15 21.270 25.663 3.826 43.228 o
-2 7 16 1.808 0.159 3.029 149.254 o
-2 7 17 22.604 25.504 4.463 36.707 o
-2 7 18 14.849 17.215 3.507 59.461 o
-2 8 1 51.810 53.558 3.985 20.189 o
-2 8 2 18.146 29.967 3.507 47.344 o
-2 8 3 71.169 70.933 4.623 13.512 o
-2 8 4 0.749 -2.232 2.550 219.236 o
-2 8 5 166.265 157.327 6.057 4.165 o
-2 8 6 20.741 26.500 2.789 53.985 o
-2 8 7 18.096 18.543 2.421 70.286 o
-2 8 8 62.689 53.730 8.847 10.130 o
-2 8 9 1.381 0.284 1.263 647.179 o
-2 8 10 1.905 0.601 2.630 188.559 o
-2 8 11 6.594 7.610 1.877 170.696 o
-2 8 12 13.857 13.071 3.029 74.258 o
-2 8 13 6.007 5.420 2.072 173.343 o
-2 8 14 0.949 1.753 2.232 256.918 o
-2 8 15 0.571 2.391 3.029 150.128 o
-2 8 16 10.075 14.983 4.144 56.650 o
-2 9 1 43.754 43.038 4.463 22.934 o
-2 9 2 76.787 70.136 4.941 12.452 o
-2 9 3 75.949 71.411 5.101 12.314 o
-2 9 4 343.426 343.027 9.086 1.205 o
-2 9 5 443.881 467.359 10.361 0.743 o
-2 9 6 98.154 113.014 5.420 8.101 o
-2 9 7 118.550 113.652 5.260 6.914 o
-2 9 8 13.910 19.447 2.869 70.475 o
-2 9 9 4.357 5.260 2.232 177.973 o
-2 9 10 113.527 125.447 5.738 6.706 o
-2 9 11 140.485 156.371 6.535 4.815 o
-2 9 12 7.889 2.072 2.391 147.294 o
-2 9 13 60.272 60.731 4.144 16.980 o
-2 9 14 10.781 7.173 3.188 85.118 o
-2 9 15 11.435 13.549 3.985 58.666 o
-2 10 1 51.778 54.036 3.985 20.132 o
-2 10 2 3.248 5.579 2.550 158.583 o
-2 10 3 2.323 0.638 2.391 215.188 o
-2 10 4 0.002 -5.101 2.232 301.942 o
-2 10 5 0.767 1.275 2.232 266.162 o
-2 10 6 48.938 48.617 3.826 22.149 o
-2 10 7 180.653 180.281 6.854 3.498 o
-2 10 8 32.867 37.459 4.623 27.342 o
-2 10 9 20.934 19.925 4.144 42.857 o
-2 10 10 0.959 2.232 3.666 104.182 o
-2 10 11 0.790 1.275 3.826 98.193 o
-2 11 1 0.096 1.594 3.347 129.324 o
-2 11 2 20.780 24.547 4.144 41.101 o
-2 11 3 32.328 36.981 4.782 26.924 o
-2 11 4 24.452 27.257 4.304 36.190 o
-2 11 5 5.841 6.217 3.666 83.798 o
-2 11 6 11.156 15.621 4.463 49.913 o
-2 11 7 27.180 33.793 5.101 28.060 o
-2 11 8 21.026 23.910 5.101 33.139 o
-2 11 9 41.870 52.921 6.217 17.253 o
-2 11 10 50.446 61.528 6.376 14.750 o
-1 -12 1 30.675 43.357 5.101 24.947 o
-1 -12 2 0.365 4.623 3.826 94.444 o
-1 -11 1 1.145 0.638 4.144 84.139 o
-1 -11 2 16.418 30.758 5.898 28.205 o
-1 -11 3 19.573 22.704 3.359 51.472 o
-1 -11 4 1.133 1.782 4.862 61.121 o
-1 -11 5 1.125 1.913 3.188 134.742 o
-1 -10 1 77.083 63.764 8.289 9.313 o
-1 -10 2 0.843 1.551 2.472 218.458 o
-1 -10 3 55.794 53.405 4.623 17.901 o
-1 -10 4 35.594 33.665 8.050 15.172 o
-1 -10 5 2.585 3.323 3.427 108.876 o
-1 -10 6 7.726 11.743 2.604 108.604 o
-1 -10 7 0.068 -0.956 4.144 87.400 o
-1 -10 8 2.210 -2.550 4.304 76.798 o
-1 -9 1 41.025 40.202 3.666 27.189 o
-1 -9 2 8.977 8.395 2.065 135.608 o
-1 -9 3 1.187 4.198 1.946 279.789 o
-1 -9 4 53.655 48.615 3.324 21.790 o
-1 -9 5 107.096 93.000 13.071 4.621 o
-1 -9 6 37.849 34.627 10.600 10.093 o
-1 -9 7 9.550 7.811 3.188 87.696 o
-1 -9 8 69.480 69.498 4.463 14.062 o
-1 -9 9 31.336 21.997 3.507 39.032 o
-1 -9 10 0.168 10.042 3.188 118.346 o
-1 -9 11 116.320 126.563 6.695 6.218 o
-1 -8 1 94.934 91.100 8.209 7.430 o
-1 -8 2 147.469 123.802 16.976 2.787 o
-1 -8 3 44.133 35.983 6.376 18.027 o
-1 -8 4 119.753 90.007 9.723 5.637 o
-1 -8 5 2.563 2.919 1.762 297.244 o
-1 -8 6 15.388 23.467 8.847 16.062 o
-1 -8 7 145.305 147.090 26.779 1.524 o
-1 -8 8 3.129 2.710 3.188 121.762 o
-1 -8 9 0.006 1.116 3.507 119.697 o
-1 -8 10 50.411 29.489 4.782 21.982 o
-1 -8 11 103.111 88.148 6.057 8.282 o
-1 -8 12 29.573 24.229 4.782 30.942 o
-1 -8 13 2.566 3.507 3.985 83.621 o
-1 -7 1 83.674 75.056 7.253 9.344 o
-1 -7 2 17.027 18.812 3.427 56.406 o
-1 -7 3 1.252 4.010 1.753 323.455 o
-1 -7 4 0.478 -2.123 1.180 929.674 o
-1 -7 5 4.253 4.124 1.744 243.954 o
-1 -7 6 7.024 5.620 1.970 169.682 o
-1 -7 7 2.679 1.849 2.630 173.570 o
-1 -7 8 128.760 106.957 5.260 6.559 o
-1 -7 9 75.963 74.439 4.623 12.596 o
-1 -7 10 2.178 1.753 2.232 232.967 o
-1 -7 11 49.635 48.617 3.826 21.927 o
-1 -7 12 82.450 85.916 4.782 10.992 o
-1 -7 13 0.105 -3.507 2.710 203.447 o
-1 -7 14 15.770 18.012 3.666 55.128 o
-1 -6 1 3.460 5.247 1.225 334.038 o
-1 -6 2 50.086 60.584 4.463 18.714 o
-1 -6 3 2.379 5.352 1.339 352.312 o
-1 -6 4 25.920 26.075 2.065 53.814 o
-1 -6 5 111.243 116.644 11.955 4.656 o
-1 -6 6 189.728 169.984 18.251 2.073 o
-1 -6 7 3.721 -0.362 1.225 454.946 o
-1 -6 8 0.213 -0.956 2.072 342.233 o
-1 -6 9 37.206 42.560 4.304 25.907 o
-1 -6 10 69.078 56.587 4.782 14.766 o
-1 -6 11 7.423 7.811 3.347 88.453 o
-1 -6 12 20.820 22.316 4.144 41.963 o
-1 -6 13 141.678 142.503 6.854 4.926 o
-1 -6 14 154.300 163.065 7.492 4.166 o
-1 -6 15 1.118 0.478 3.826 98.410 o
-1 -6 16 0.045 -4.144 4.144 87.454 o
-1 -5 1 80.931 90.511 10.759 6.517 o
-1 -5 2 161.995 139.165 10.520 3.699 o
-1 -5 3 197.646 225.170 19.447 1.750 o
-1 -5 4 406.973 454.524 53.957 0.326 o
-1 -5 5 172.706 201.137 25.026 1.481 o
-1 -5 6 329.177 359.945 40.169 0.546 o
-1 -5 7 19.118 29.932 3.746 44.007 o
-1 -5 8 0.146 -1.175 1.066 1247.100 o
-1 -5 9 49.830 48.776 3.347 22.986 o
-1 -5 10 0.649 2.072 1.913 336.857 o
-1 -5 11 17.333 21.360 2.869 62.157 o
-1 -5 12 0.672 0.319 2.072 320.731 o
-1 -5 13 0.205 2.550 2.232 264.466 o
-1 -5 14 19.798 21.360 3.347 52.158 o
-1 -5 15 0.993 1.594 2.710 183.416 o
-1 -5 16 4.085 3.507 3.029 124.819 o
-1 -5 17 5.524 2.869 3.029 119.094 o
-1 -4 1 93.543 135.439 25.026 1.897 o
-1 -4 2 408.326 488.194 44.951 0.395 o
-1 -4 3 98.497 73.902 7.731 8.018 o
-1 -4 4 317.523 307.226 17.561 1.154 o
-1 -4 5 229.048 242.984 16.545 1.735 o
-1 -4 6 0.058 -0.495 0.823 2135.460 o
-1 -4 7 24.542 36.413 2.797 43.752 o
-1 -4 8 6.653 5.415 0.867 274.469 o
-1 -4 9 34.413 44.909 1.883 36.100 o
-1 -4 10 103.234 86.554 4.463 9.181 o
-1 -4 11 197.886 193.830 6.217 3.132 o
-1 -4 12 2.941 3.985 2.550 168.610 o
-1 -4 13 4.627 6.057 2.869 124.779 o
-1 -4 14 0.232 0.797 2.710 196.796 o
-1 -4 15 3.275 4.463 3.188 116.858 o
-1 -4 16 9.395 4.941 3.507 81.768 o
-1 -4 17 3.506 7.651 3.985 77.006 o
-1 -4 18 0.803 -1.594 3.985 92.484 o
-1 -3 1 1694.170 1605.730 211.762 0.022 o
-1 -3 2 1989.150 1820.340 147.604 0.029 o
-1 -3 3 84.611 73.933 6.168 10.238 o
-1 -3 4 44.007 39.305 2.464 29.933 o
-1 -3 5 19.194 20.145 0.931 85.099 o
-1 -3 6 24.234 47.053 3.802 33.457 o
-1 -3 7 196.500 205.637 10.441 2.676 o
-1 -3 8 24.929 43.522 1.762 45.931 o
-1 -3 9 120.453 125.862 2.905 7.092 o
-1 -3 10 49.478 47.901 2.550 25.087 o
-1 -3 11 531.670 508.795 9.484 0.576 o
-1 -3 12 33.802 37.937 2.472 36.927 o
-1 -3 13 77.223 93.085 3.199 12.329 o
-1 -3 14 12.270 13.318 1.762 113.146 o
-1 -3 15 23.789 24.388 3.347 45.980 o
-1 -3 16 21.491 24.707 3.347 48.237 o
-1 -3 17 3.491 4.144 2.550 162.763 o
-1 -3 18 0.001 2.710 2.710 188.230 o
-1 -3 19 44.645 69.657 4.782 18.256 o
-1 -2 1 821.593 956.629 78.465 0.119 o
-1 -2 2 3608.480 3759.270 254.315 0.009 o
-1 -2 3 160.077 165.110 10.363 3.524 o
-1 -2 4 376.164 352.136 21.909 0.835 o
-1 -2 5 22.347 24.709 2.029 60.886 o
-1 -2 6 1.313 1.514 0.537 1174.300 o
-1 -2 7 139.730 137.800 2.949 5.814 o
-1 -2 8 18.960 27.223 1.518 70.330 o
-1 -2 9 2.950 8.480 2.471 155.353 o
-1 -2 10 564.895 553.808 28.214 0.411 o
-1 -2 11 216.270 205.253 3.827 2.897 o
-1 -2 12 2.725 4.036 1.275 381.220 o
-1 -2 13 157.972 163.358 4.543 4.508 o
-1 -2 14 191.359 178.611 4.217 3.544 o
-1 -2 15 0.107 -2.122 1.631 554.503 o
-1 -2 16 4.017 3.042 2.083 212.993 o
-1 -2 17 17.466 25.038 3.427 51.792 o
-1 -2 18 0.698 0.026 2.072 324.721 o
-1 -2 19 4.068 13.230 4.623 56.092 o
-1 -1 1 3095.240 3392.340 22.794 0.018 o
-1 -1 2 12.150 17.625 1.594 107.637 o
-1 -1 3 38.511 55.756 6.137 17.828 o
-1 -1 4 153.741 116.191 11.317 3.914 o
-1 -1 5 342.600 403.121 5.101 1.145 o
-1 -1 6 47.335 30.924 1.913 31.969 o
-1 -1 7 694.137 740.569 8.448 0.333 o
-1 -1 8 86.684 91.336 3.188 11.255 o
-1 -1 9 87.713 94.046 3.188 10.980 o
-1 -1 10 415.244 438.507 7.332 0.857 o
-1 -1 11 3.249 0.478 1.594 355.443 o
-1 -1 12 340.849 334.420 7.173 1.264 o
-1 -1 13 29.557 26.620 3.188 40.861 o
-1 -1 14 0.047 1.116 1.594 531.872 o
-1 -1 15 20.443 21.041 2.550 61.468 o
-1 -1 16 0.197 1.275 2.072 320.617 o
-1 -1 17 14.134 16.423 2.196 87.876 o
-1 -1 18 44.912 54.566 3.061 24.411 o
-1 -1 19 3.415 8.399 2.534 147.150 o
-1 -1 20 29.768 37.888 3.217 36.141 o
-1 0 1 59.466 52.124 1.275 22.288 o
-1 0 2 1124.020 1710.040 12.752 0.102 o
-1 0 3 3085.080 3220.680 156.590 0.015 o
-1 0 4 1652.390 1805.530 47.297 0.058 o
-1 0 5 898.333 961.881 14.585 0.201 o
-1 0 6 111.366 88.626 2.710 9.104 o
-1 0 7 1173.320 1357.920 12.433 0.116 o
-1 0 8 203.476 235.911 4.941 2.808 o
-1 0 9 5.078 -0.159 1.275 365.521 o
-1 0 10 306.407 358.170 6.695 1.375 o
-1 0 11 124.514 144.097 4.304 6.119 o
-1 0 12 350.072 329.319 7.014 1.239 o
-1 0 13 187.183 175.339 5.579 3.549 o
-1 0 14 19.060 17.534 3.029 60.129 o
-1 0 15 29.130 26.779 3.507 38.888 o
-1 0 16 80.649 82.250 4.463 11.655 o
-1 0 17 2.498 3.347 1.913 264.315 o
-1 0 18 13.214 14.027 3.029 74.633 o
-1 0 19 0.027 -1.753 2.869 182.414 o
-1 0 20 7.976 18.172 4.304 54.500 o
-1 1 2 1695.070 1679.590 12.114 0.063 o
-1 1 3 764.237 923.735 8.926 0.255 o
-1 1 4 514.838 467.706 9.803 0.627 o
-1 1 5 6.616 33.450 1.036 107.458 o
-1 1 6 155.206 175.727 6.854 4.094 o
-1 1 7 2143.900 2693.530 96.357 0.028 o
-1 1 8 471.396 469.846 29.011 0.517 o
-1 1 9 14.834 18.172 1.913 88.730 o
-1 1 10 0.308 -0.956 1.275 848.686 o
-1 1 11 160.774 189.685 5.420 3.985 o
-1 1 12 66.332 44.951 3.029 19.143 o
-1 1 13 259.978 261.415 6.535 1.983 o
-1 1 14 87.089 67.426 3.826 12.280 o
-1 1 15 224.205 212.639 6.695 2.589 o
-1 1 16 11.140 10.680 3.029 84.007 o
-1 1 17 6.454 8.129 2.869 110.698 o
-1 1 18 0.066 2.550 2.232 267.616 o
-1 1 19 13.581 8.767 2.550 93.333 o
-1 1 20 7.343 5.898 3.188 97.699 o
-1 2 1 238.680 209.610 3.507 2.571 o
-1 2 2 660.720 609.702 6.217 0.402 o
-1 2 3 932.976 955.599 8.289 0.196 o
-1 2 4 110.078 139.818 5.420 6.623 o
-1 2 5 306.827 350.025 10.680 1.309 o
-1 2 6 8.314 25.225 1.225 116.504 o
-1 2 7 24.942 50.748 3.985 31.036 o
-1 2 8 641.746 753.437 35.546 0.281 o
-1 2 9 251.985 238.328 14.585 1.734 o
-1 2 10 149.625 136.127 4.304 5.255 o
-1 2 11 31.710 22.157 2.550 45.453 o
-1 2 12 55.852 60.093 3.666 18.873 o
-1 2 13 206.535 184.584 5.738 3.103 o
-1 2 14 43.907 38.893 3.029 28.342 o
-1 2 15 62.393 41.284 3.347 20.209 o
-1 2 16 20.805 16.099 3.029 58.519 o
-1 2 17 0.085 1.435 2.710 194.710 o
-1 2 18 15.152 13.389 3.507 61.946 o
-1 2 19 5.613 1.594 2.391 169.217 o
-1 2 20 0.118 1.116 2.391 249.103 o
-1 3 1 45.147 53.239 2.232 26.477 o
-1 3 2 1469.080 1480.820 12.274 0.083 o
-1 3 3 11.216 27.098 1.753 88.951 o
-1 3 4 0.978 6.370 0.840 550.445 o
-1 3 5 18.971 18.785 1.293 84.168 o
-1 3 6 1694.790 1818.920 55.790 0.054 o
-1 3 7 211.537 191.330 2.791 3.125 o
-1 3 8 115.941 130.445 5.021 6.685 o
-1 3 9 100.255 108.384 7.014 7.332 o
-1 3 10 7.290 5.053 0.796 268.288 o
-1 3 11 16.186 13.549 2.072 88.597 o
-1 3 12 25.876 29.011 3.029 44.335 o
-1 3 13 7.911 6.854 2.550 122.195 o
-1 3 14 3.911 2.550 2.072 219.956 o
-1 3 15 41.774 31.402 2.869 32.084 o
-1 3 16 1.668 2.232 1.913 300.755 o
-1 3 17 7.408 4.144 2.550 133.144 o
-1 3 18 38.994 33.633 4.304 26.989 o
-1 3 19 13.531 10.042 3.666 64.264 o
-1 3 20 2.687 1.594 2.710 166.537 o
-1 4 1 0.759 0.956 1.275 678.744 o
-1 4 2 51.695 59.934 2.869 21.482 o
-1 4 3 298.241 264.603 5.101 1.720 o
-1 4 4 2.285 0.000 1.116 642.047 o
-1 4 5 123.600 124.439 4.304 6.642 o
-1 4 6 62.272 74.341 5.818 13.052 o
-1 4 7 26.749 38.178 1.578 47.814 o
-1 4 8 107.691 93.297 7.970 6.858 o
-1 4 9 88.873 87.991 4.383 10.488 o
-1 4 10 62.575 49.857 1.828 21.088 o
-1 4 11 348.506 319.914 7.014 1.265 o
-1 4 12 48.666 43.675 3.188 24.751 o
-1 4 13 67.714 62.644 4.144 15.334 o
-1 4 14 103.848 100.740 5.101 8.281 o
-1 4 15 2.646 -0.159 1.753 345.855 o
-1 4 16 78.986 74.599 4.144 12.622 o
-1 4 17 41.713 39.212 3.507 27.674 o
-1 4 18 0.306 0.159 2.710 199.844 o
-1 4 19 8.317 5.898 3.507 83.270 o
-1 4 20 0.351 -2.072 3.029 161.051 o
-1 5 1 0.098 5.101 1.275 518.320 o
-1 5 2 424.755 414.757 6.854 0.867 o
-1 5 3 685.313 730.049 9.245 0.340 o
-1 5 4 72.590 83.944 3.347 13.551 o
-1 5 5 0.755 -0.638 0.789 1533.150 o
-1 5 6 0.026 3.537 3.427 119.325 o
-1 5 7 0.017 -0.683 1.355 815.621 o
-1 5 8 29.769 22.422 1.631 53.975 o
-1 5 9 111.663 109.736 2.869 8.201 o
-1 5 10 1.998 2.324 1.031 580.425 o
-1 5 11 573.116 561.725 12.911 0.484 o
-1 5 12 43.857 37.459 3.029 28.720 o
-1 5 13 1.258 0.797 2.072 295.699 o
-1 5 14 2.878 2.710 2.391 193.335 o
-1 5 15 30.244 30.286 3.507 36.767 o
-1 5 16 9.162 17.375 2.710 89.077 o
-1 5 17 2.583 5.898 2.232 195.320 o
-1 5 18 0.743 -0.159 2.550 219.323 o
-1 5 19 3.733 11.477 3.666 82.511 o
-1 5 20 0.008 -0.478 3.666 111.862 o
-1 6 1 49.524 60.572 3.347 21.162 o
-1 6 2 4.373 2.710 1.753 255.150 o
-1 6 3 306.789 308.869 14.426 1.290 o
-1 6 4 93.665 105.276 5.898 8.432 o
-1 6 5 63.963 70.152 3.188 16.514 o
-1 6 6 86.889 89.643 5.420 9.898 o
-1 6 7 37.203 33.884 1.762 38.681 o
-1 6 8 0.706 1.116 1.014 921.731 o
-1 6 9 0.001 0.035 1.036 1389.420 o
-1 6 10 91.660 97.537 5.340 9.201 o
-1 6 11 628.408 639.485 13.788 0.399 o
-1 6 12 55.440 55.949 3.507 19.812 o
-1 6 13 75.227 71.889 4.304 13.188 o
-1 6 14 29.134 34.430 3.985 33.237 o
-1 6 15 8.815 11.955 3.188 83.959 o
-1 6 16 0.820 5.420 2.072 250.463 o
-1 6 17 0.469 0.478 1.913 376.472 o
-1 6 18 1.994 3.666 2.710 163.439 o
-1 6 19 55.951 68.542 5.420 14.993 o
-1 7 1 368.562 370.444 7.970 1.080 o
-1 7 2 34.235 33.474 3.347 33.931 o
-1 7 3 12.448 14.660 2.630 85.347 o
-1 7 4 44.666 45.998 3.029 26.355 o
-1 7 5 12.887 15.332 1.744 105.750 o
-1 7 6 22.430 27.509 2.232 56.478 o
-1 7 7 123.068 116.223 2.949 7.214 o
-1 7 8 39.496 36.315 1.970 35.237 o
-1 7 9 104.729 108.954 4.224 8.299 o
-1 7 10 11.091 11.000 1.744 127.040 o
-1 7 11 301.199 300.767 5.127 1.585 o
-1 7 12 0.002 0.956 1.913 387.000 o
-1 7 13 22.546 20.084 3.188 51.413 o
-1 7 14 78.889 65.672 4.782 12.631 o
-1 7 15 49.050 42.241 4.144 22.296 o
-1 7 16 0.335 3.188 2.232 254.737 o
-1 7 17 11.672 9.405 2.391 104.550 o
-1 7 18 0.002 -0.478 2.710 204.798 o
-1 7 19 20.200 39.212 4.782 31.874 o
-1 8 1 48.767 38.096 3.188 25.841 o
-1 8 2 37.413 27.098 3.029 35.569 o
-1 8 3 18.727 23.750 2.869 57.961 o
-1 8 4 7.058 9.086 2.232 137.619 o
-1 8 5 3.502 2.550 1.594 308.374 o
-1 8 6 37.191 48.776 3.188 28.676 o
-1 8 7 41.985 33.731 3.029 30.679 o
-1 8 8 47.607 38.487 2.359 28.542 o
-1 8 9 55.258 50.688 2.698 22.131 o
-1 8 10 8.346 9.486 3.108 91.477 o
-1 8 11 149.770 147.507 4.702 4.988 o
-1 8 12 114.977 91.814 4.782 7.961 o
-1 8 13 1.647 2.232 2.550 191.929 o
-1 8 14 112.562 121.622 6.057 6.739 o
-1 8 15 4.681 6.217 3.029 115.130 o
-1 8 16 0.355 2.869 2.391 228.801 o
-1 8 17 0.537 -2.550 2.391 251.866 o
-1 8 18 0.607 0.956 3.029 155.224 o
-1 9 1 0.064 0.000 2.072 347.816 o
-1 9 2 35.210 24.229 2.869 39.185 o
-1 9 3 6.788 10.042 2.550 119.661 o
-1 9 4 35.068 40.806 3.507 30.564 o
-1 9 5 4.756 3.347 2.550 155.273 o
-1 9 6 96.612 105.841 5.260 8.541 o
-1 9 7 1.130 5.579 2.710 162.623 o
-1 9 8 82.136 89.901 5.260 10.452 o
-1 9 9 37.572 36.343 4.463 26.356 o
-1 9 10 6.903 7.014 3.347 91.151 o
-1 9 11 78.119 81.294 4.782 11.746 o
-1 9 12 94.763 108.551 4.782 8.818 o
-1 9 13 2.164 2.710 3.188 126.716 o
-1 9 14 7.808 6.535 3.347 89.181 o
-1 9 15 3.003 0.638 2.710 168.031 o
-1 9 16 0.799 0.000 2.391 246.695 o
-1 10 1 5.551 2.869 3.347 102.486 o
-1 10 2 5.519 1.435 3.188 113.551 o
-1 10 3 6.690 4.463 3.029 110.068 o
-1 10 4 19.478 21.360 3.985 45.176 o
-1 10 5 3.254 6.535 3.507 96.866 o
-1 10 6 17.461 13.389 3.985 51.292 o
-1 10 7 0.082 -0.956 3.347 133.761 o
-1 10 8 14.578 15.143 4.144 51.249 o
-1 10 9 2.607 0.797 3.347 118.834 o
-1 10 10 1.848 7.651 2.869 136.419 o
-1 10 11 5.463 9.086 2.550 129.879 o
-1 10 12 0.003 -3.826 2.391 263.004 o
-1 11 1 2.858 2.232 4.144 78.709 o
-1 11 2 8.492 17.853 4.782 46.777 o
-1 11 3 1.505 6.854 4.144 76.771 o
-1 11 4 21.454 27.257 4.941 33.220 o
-1 11 5 50.953 52.921 5.420 17.328 o
-1 11 6 11.572 13.708 4.304 52.941 o
-1 11 7 17.250 15.940 3.985 50.120 o
-1 11 8 1.634 1.913 3.029 144.344 o
-1 11 9 0.195 1.116 2.869 175.082 o
-1 11 10 32.947 52.761 4.144 26.180 o
-1 11 11 6.284 11.477 3.029 97.948 o
-1 11 12 29.068 20.244 3.985 37.848 o
-1 12 4 12.187 18.172 3.826 57.273 o
0 -12 1 8.856 10.042 4.623 52.597 o
0 -11 1 9.840 10.361 3.347 78.800 o
0 -11 2 5.133 2.869 3.347 104.024 o
0 -11 3 18.529 23.431 2.859 58.643 o
0 -11 4 20.472 19.850 3.489 50.561 o
0 -11 5 55.517 70.029 11.238 7.613 o
0 -10 1 3.111 2.550 2.391 191.442 o
0 -10 2 6.907 10.438 2.630 114.306 o
0 -10 3 2.652 3.572 2.094 229.664 o
0 -10 4 0.172 0.339 2.144 316.001 o
0 -10 5 48.792 48.289 3.211 23.770 o
0 -10 6 3.321 7.647 2.471 155.734 o
0 -10 7 0.312 -0.956 2.710 200.774 o
0 -10 8 17.879 9.086 3.826 55.750 o
0 -9 1 72.366 83.745 6.057 11.054 o
0 -9 2 66.815 57.197 5.340 14.288 o
0 -9 3 5.790 1.060 1.906 222.534 o
0 -9 4 3.851 6.368 3.268 106.111 o
0 -9 5 14.418 17.953 2.710 74.090 o
0 -9 6 6.824 9.432 2.144 143.062 o
0 -9 7 13.362 12.592 4.304 51.587 o
0 -9 8 1.205 -1.753 3.666 107.311 o
0 -9 9 0.330 -3.507 3.347 132.376 o
0 -9 10 9.654 6.854 3.826 70.246 o
0 -9 11 3.580 3.029 3.347 109.764 o
0 -8 1 389.373 372.345 35.546 0.560 o
0 -8 2 129.531 100.395 15.701 3.389 o
0 -8 3 71.633 68.803 6.137 11.855 o
0 -8 4 119.224 103.334 14.505 3.830 o
0 -8 5 29.140 32.525 6.057 23.028 o
0 -8 6 28.958 23.453 2.295 49.722 o
0 -8 7 8.145 1.896 2.152 163.228 o
0 -8 8 15.813 18.490 2.869 67.580 o
0 -8 9 73.032 69.179 4.304 13.715 o
0 -8 10 0.052 -1.753 2.710 204.139 o
0 -8 11 19.363 21.360 4.304 41.946 o
0 -8 12 1.635 -1.275 3.666 105.747 o
0 -8 13 7.318 -3.347 4.304 67.850 o
0 -7 1 355.027 345.241 40.806 0.522 o
0 -7 2 27.813 34.398 2.178 45.493 o
0 -7 3 40.419 38.904 3.905 26.854 o
0 -7 4 0.724 4.543 1.803 320.097 o
0 -7 5 36.538 27.551 3.108 35.607 o
0 -7 6 218.276 224.956 22.077 1.468 o
0 -7 7 20.349 14.044 3.746 50.863 o
0 -7 8 13.167 5.898 3.188 80.511 o
0 -7 9 335.946 271.457 8.129 1.415 o
0 -7 10 40.349 36.981 4.304 25.769 o
0 -7 11 58.865 65.035 5.101 15.309 o
0 -7 12 0.270 0.159 3.188 145.611 o
0 -7 13 9.003 8.926 3.666 73.603 o
0 -7 14 11.528 14.027 3.985 58.213 o
0 -6 1 2.288 4.941 1.435 342.974 o
0 -6 2 30.404 24.299 1.837 50.508 o
0 -6 3 7.575 7.340 1.406 194.612 o
0 -6 4 45.887 47.640 5.499 18.781 o
0 -6 5 14.789 10.999 1.691 108.393 o
0 -6 6 2.327 2.385 1.631 344.351 o
0 -6 7 236.466 254.703 19.128 1.507 o
0 -6 8 9.556 12.676 1.680 134.167 o
0 -6 9 27.101 29.489 3.188 41.750 o
0 -6 10 82.445 75.555 4.144 12.104 o
0 -6 11 33.327 26.301 3.188 37.945 o
0 -6 12 256.649 256.155 7.811 1.985 o
0 -6 13 32.296 29.489 4.144 31.933 o
0 -6 14 80.633 87.988 5.738 10.313 o
0 -6 15 0.431 3.347 3.666 104.076 o
0 -6 16 0.000 -1.116 3.666 111.895 o
0 -5 1 613.124 565.633 43.994 0.292 o
0 -5 2 60.181 73.376 9.962 8.466 o
0 -5 3 53.501 99.868 7.332 10.754 o
0 -5 4 691.454 781.645 68.621 0.162 o
0 -5 5 0.440 0.336 0.638 2161.140 o
0 -5 6 39.190 43.471 2.232 32.221 o
0 -5 7 142.227 136.097 14.505 3.244 o
0 -5 8 262.004 296.124 34.430 0.766 o
0 -5 9 141.560 132.142 5.420 5.421 o
0 -5 10 154.210 132.461 5.579 4.942 o
0 -5 11 212.257 190.323 6.695 2.899 o
0 -5 12 60.077 64.238 4.623 15.916 o
0 -5 13 52.250 60.572 4.623 17.892 o
0 -5 14 16.409 24.707 3.826 48.358 o
0 -5 15 1.243 3.666 3.188 129.101 o
0 -5 16 8.366 13.708 3.826 66.455 o
0 -5 17 0.484 -1.116 3.666 110.019 o
0 -4 1 341.160 357.365 30.047 0.720 o
0 -4 2 91.854 94.281 2.309 10.882 o
0 -4 3 240.982 252.837 14.171 1.782 o
0 -4 4 557.551 463.311 20.950 0.505 o
0 -4 5 30.838 64.361 5.139 21.487 o
0 -4 6 175.950 210.632 12.639 2.649 o
0 -4 7 262.235 279.905 19.349 1.334 o
0 -4 8 440.595 438.388 36.941 0.471 o
0 -4 9 40.058 32.631 2.311 34.952 o
0 -4 10 0.775 1.319 0.941 957.140 o
0 -4 11 51.986 46.385 3.507 22.289 o
0 -4 12 136.991 146.488 5.738 5.259 o
0 -4 13 93.432 108.073 5.260 8.694 o
0 -4 14 104.113 105.841 5.420 7.943 o
0 -4 15 101.806 97.393 5.420 8.389 o
0 -4 16 4.702 5.260 3.347 101.237 o
0 -4 17 10.428 18.012 3.826 59.848 o
0 -4 18 15.554 22.953 4.144 46.293 o
0 -3 1 163.610 152.616 13.549 3.025 o
0 -3 2 85.376 88.780 3.869 11.153 o
0 -3 3 1581.390 1591.080 57.435 0.062 o
0 -3 4 7061.140 7609.390 365.710 0.003 o
0 -3 5 20.020 13.796 0.911 93.602 o
0 -3 6 624.438 710.906 52.258 0.230 o
0 -3 7 2900.990 3044.780 206.362 0.013 o
0 -3 8 165.763 167.835 11.531 3.215 o
0 -3 9 217.473 180.616 3.425 3.090 o
0 -3 10 20.521 31.787 2.152 56.867 o
0 -3 11 215.847 194.771 6.695 2.816 o
0 -3 12 51.329 54.644 2.421 23.303 o
0 -3 13 125.656 120.160 5.818 6.225 o
0 -3 14 38.157 32.799 3.666 30.341 o
0 -3 15 12.969 11.416 1.970 108.057 o
0 -3 16 0.212 2.550 2.391 233.999 o
0 -3 17 0.160 2.550 3.029 152.570 o
0 -3 18 1.351 -2.710 3.347 126.921 o
0 -3 19 45.774 51.805 5.420 18.543 o
0 -2 1 4824.500 4954.210 395.549 0.004 o
0 -2 2 694.935 685.650 17.340 0.331 o
0 -2 3 2390.450 2480.990 102.582 0.026 o
0 -2 4 4708.560 4503.170 227.834 0.007 o
0 -2 5 57.892 53.225 3.265 19.939 o
0 -2 6 17.833 28.520 1.275 73.835 o
0 -2 7 116.093 112.583 9.291 5.547 o
0 -2 8 395.826 413.526 20.802 0.759 o
0 -2 9 8.043 18.605 1.943 115.535 o
0 -2 10 495.118 456.203 15.143 0.629 o
0 -2 11 0.516 -0.813 1.435 653.150 o
0 -2 12 14.344 18.861 1.797 91.564 o
0 -2 13 58.352 57.364 2.527 20.364 o
0 -2 14 94.316 93.910 3.102 10.316 o
0 -2 15 3.101 1.270 4.065 82.028 o
0 -2 16 8.111 9.843 1.946 142.780 o
0 -2 17 1.019 1.614 1.793 367.869 o
0 -2 18 4.121 1.580 3.268 114.968 o
0 -2 19 29.729 43.357 3.985 30.470 o
0 -2 20 0.471 -3.985 2.869 177.874 o
0 -1 1 89.254 50.724 2.550 14.141 o
0 -1 2 128.997 133.030 4.074 6.216 o
0 -1 3 7792.020 8295.090 278.261 0.003 o
0 -1 4 5044.560 4821.850 227.900 0.006 o
0 -1 5 422.495 377.932 20.323 0.751 o
0 -1 6 228.822 310.620 21.997 1.276 o
0 -1 7 11.331 8.767 1.275 151.773 o
0 -1 8 400.149 415.554 6.217 0.933 o
0 -1 9 14.497 17.375 1.753 94.606 o
0 -1 10 64.051 74.439 3.029 16.225 o
0 -1 11 27.391 30.924 2.710 44.266 o
0 -1 12 106.506 97.393 4.144 8.629 o
0 -1 13 15.702 16.737 2.710 72.549 o
0 -1 14 0.275 1.530 1.379 627.644 o
0 -1 15 11.031 17.732 1.951 103.130 o
0 -1 16 56.082 57.838 2.760 20.628 o
0 -1 17 33.374 37.039 3.666 31.779 o
0 -1 18 2.063 2.082 4.304 75.115 o
0 -1 19 20.697 38.629 2.890 45.821 o
0 -1 20 1.787 2.578 3.905 89.856 o
0 0 1 1540.070 870.001 8.767 0.103 o
0 0 2 1162.410 1183.060 9.245 0.129 o
0 0 3 17.056 26.939 1.435 76.263 o
0 0 4 10791.400 11461.000 76.034 0.002 o
0 0 5 436.572 367.415 4.782 0.909 o
0 0 6 1013.480 1136.040 10.202 0.157 o
0 0 7 127.695 150.473 3.666 5.955 o
0 0 8 877.652 1079.450 10.999 0.193 o
0 0 9 206.241 187.932 4.623 3.155 o
0 0 10 145.753 164.341 4.623 4.855 o
0 0 11 0.005 -0.159 1.275 923.671 o
0 0 12 38.198 33.633 2.550 34.957 o
0 0 13 164.773 179.324 5.260 4.031 o
0 0 14 199.413 213.754 6.057 2.962 o
0 0 15 162.165 173.108 5.898 4.093 o
0 0 16 3.408 6.695 2.550 152.616 o
0 0 17 30.404 37.937 4.304 29.884 o
0 0 18 0.562 -2.391 2.710 197.646 o
0 0 19 20.596 29.333 2.480 55.428 o
0 0 20 11.527 22.150 2.471 81.036 o
0 1 0 88.774 30.316 2.391 16.278 o
0 1 1 142.552 166.462 16.578 2.691 o
0 1 2 95.399 54.044 5.101 11.059 o
0 1 3 149.837 197.051 11.556 3.231 o
0 1 4 5391.470 5338.620 428.864 0.004 o
0 1 5 7002.470 7777.910 490.073 0.002 o
0 1 6 3108.630 2735.130 19.447 0.021 o
0 1 7 10.573 12.752 1.594 130.246 o
0 1 8 1748.560 1934.790 16.259 0.055 o
0 1 9 19.707 17.375 1.913 75.660 o
0 1 10 206.854 161.153 4.623 3.383 o
0 1 11 61.145 52.124 3.188 19.327 o
0 1 12 177.833 187.613 5.579 3.614 o
0 1 13 30.457 37.459 3.347 35.092 o
0 1 14 85.119 73.802 3.826 12.121 o
0 1 15 66.150 54.355 3.347 17.570 o
0 1 16 4.068 2.869 1.913 236.328 o
0 1 17 0.584 0.000 2.232 286.095 o
0 1 18 32.591 45.748 4.463 26.467 o
0 1 19 19.631 31.402 4.623 35.468 o
0 1 20 15.966 24.707 4.463 41.674 o
0 1 21 3.621 4.144 3.029 125.595 o
0 2 0 10168.600 10821.000 877.812 0.001 o
0 2 1 1241.110 1633.210 11.955 0.095 o
0 2 2 21.006 46.593 2.949 41.257 o
0 2 3 3604.890 3702.950 261.176 0.009 o
0 2 4 3777.410 3924.540 282.376 0.008 o
0 2 5 2890.070 2754.090 199.568 0.014 o
0 2 6 2370.460 2446.330 185.860 0.019 o
0 2 7 10.110 9.909 1.195 161.104 o
0 2 8 1.988 21.287 2.072 139.045 o
0 2 9 1345.640 1340.840 109.109 0.056 o
0 2 10 1603.840 1845.190 143.380 0.034 o
0 2 11 860.865 838.600 10.999 0.234 o
0 2 12 396.823 430.697 8.129 0.907 o
0 2 13 107.127 102.653 4.463 8.258 o
0 2 14 151.497 134.214 5.260 5.061 o
0 2 15 84.357 57.224 3.985 13.234 o
0 2 16 83.263 81.294 4.304 11.527 o
0 2 17 3.110 7.014 2.072 198.619 o
0 2 18 1.144 -1.275 2.072 310.791 o
0 2 19 1.146 -3.029 2.710 190.641 o
0 2 20 8.616 10.361 3.985 65.220 o
0 2 21 0.946 3.347 3.985 87.738 o
0 3 0 4788.510 4876.290 438.507 0.004 o
0 3 1 1176.550 1105.620 116.122 0.061 o
0 3 2 670.312 692.428 33.155 0.291 o
0 3 3 26.210 21.085 1.514 61.751 o
0 3 4 355.098 320.003 22.555 0.898 o
0 3 5 29.985 36.796 2.869 38.334 o
0 3 6 115.249 95.335 10.042 5.567 o
0 3 7 372.374 473.657 37.698 0.501 o
0 3 8 2319.300 2423.650 130.229 0.024 o
0 3 9 443.936 452.229 28.532 0.559 o
0 3 10 484.892 444.116 19.925 0.609 o
0 3 11 7.660 3.985 1.435 216.630 o
0 3 12 184.472 190.482 5.420 3.468 o
0 3 13 492.295 434.044 8.608 0.696 o
0 3 14 859.128 775.159 12.114 0.245 o
0 3 15 20.543 23.113 3.347 50.209 o
0 3 16 8.056 14.346 3.029 87.573 o
0 3 17 9.666 11.796 2.550 102.312 o
0 3 18 2.178 5.101 2.232 206.260 o
0 3 19 4.370 2.391 2.391 177.898 o
0 3 20 1.946 -0.638 3.029 148.837 o
0 3 21 3.310 -1.753 3.666 99.979 o
0 4 0 6.075 11.017 1.833 161.726 o
0 4 1 0.025 4.790 1.514 435.063 o
0 4 2 267.258 233.435 12.035 1.792 o
0 4 3 82.189 100.661 5.818 9.546 o
0 4 4 257.532 349.028 16.020 1.355 o
0 4 5 0.074 8.421 0.953 501.937 o
0 4 6 380.570 340.899 18.889 0.899 o
0 4 7 0.301 1.165 0.676 1715.520 o
0 4 8 19.471 23.663 4.383 40.200 o
0 4 9 5.080 10.198 2.391 138.154 o
0 4 10 766.745 762.752 35.785 0.235 o
0 4 11 2.135 9.513 1.180 312.542 o
0 4 12 119.700 119.231 4.463 6.947 o
0 4 13 112.612 108.073 4.304 7.758 o
0 4 14 228.045 218.218 6.376 2.526 o
0 4 15 227.989 213.914 6.695 2.535 o
0 4 16 95.330 93.886 5.101 9.190 o
0 4 17 11.967 15.621 3.347 68.645 o
0 4 18 11.024 5.738 2.550 109.464 o
0 4 19 133.451 115.086 5.420 6.101 o
0 4 20 1.830 -2.072 2.391 228.121 o
0 4 21 0.100 -5.420 3.188 147.295 o
0 5 0 310.067 330.552 26.859 0.868 o
0 5 1 76.854 60.149 6.615 11.219 o
0 5 2 10.855 15.135 1.195 132.942 o
0 5 3 206.224 218.374 10.999 2.441 o
0 5 4 1291.770 1438.020 96.357 0.062 o
0 5 5 3.548 11.966 2.072 165.046 o
0 5 6 1187.600 1330.250 104.964 0.063 o
0 5 7 343.895 364.499 27.975 0.754 o
0 5 8 33.865 32.436 3.905 31.571 o
0 5 9 17.400 14.454 1.435 95.173 o
0 5 10 21.340 16.640 1.494 77.911 o
0 5 11 37.785 37.763 3.427 30.269 o
0 5 12 186.574 174.223 5.579 3.572 o
0 5 13 14.754 18.490 2.391 78.914 o
0 5 14 49.746 48.139 3.347 23.126 o
0 5 15 0.008 -0.159 1.913 410.634 o
0 5 16 6.866 3.666 2.550 138.268 o
0 5 17 12.817 14.346 3.507 65.018 o
0 5 18 72.278 70.773 4.941 13.009 o
0 5 19 18.313 22.157 3.507 51.527 o
0 5 20 34.439 37.299 3.666 31.121 o
0 6 0 311.367 278.985 24.627 0.985 o
0 6 1 33.653 24.482 2.044 45.317 o
0 6 2 111.279 92.582 4.543 8.289 o
0 6 3 339.439 374.924 18.012 0.977 o
0 6 4 82.122 66.268 7.332 9.739 o
0 6 5 4.382 14.946 1.406 186.480 o
0 6 6 1.210 1.116 1.014 802.004 o
0 6 7 400.613 365.859 28.612 0.660 o
0 6 8 84.699 96.564 8.528 7.632 o
0 6 9 1.233 1.992 1.195 601.722 o
0 6 10 70.282 56.608 2.221 17.628 o
0 6 11 3.566 1.116 1.913 265.434 o
0 6 12 33.568 34.908 3.188 34.714 o
0 6 13 9.911 8.448 2.072 128.911 o
0 6 14 147.857 137.562 5.101 5.157 o
0 6 15 41.090 38.734 3.347 28.657 o
0 6 16 34.894 46.385 4.144 26.687 o
0 6 17 26.835 34.111 4.304 32.724 o
0 6 18 1.968 0.159 3.029 148.112 o
0 6 19 40.764 48.936 4.304 23.447 o
0 6 20 3.652 -0.797 2.550 181.724 o
0 7 0 101.672 85.359 8.608 7.003 o
0 7 1 67.670 57.703 3.507 16.654 o
0 7 2 153.697 158.443 5.101 4.631 o
0 7 3 120.574 123.694 4.623 6.735 o
0 7 4 193.667 202.356 14.665 2.290 o
0 7 5 16.713 12.286 1.530 100.553 o
0 7 6 46.258 49.222 4.543 21.008 o
0 7 7 1.308 0.414 1.275 640.007 o
0 7 8 53.903 50.438 6.456 14.915 o
0 7 9 87.765 88.817 8.528 7.676 o
0 7 10 61.666 67.078 3.347 17.146 o
0 7 11 133.440 134.548 10.919 4.246 o
0 7 12 5.128 8.493 1.679 199.066 o
0 7 13 22.504 21.838 2.710 55.664 o
0 7 14 3.542 3.188 1.913 243.488 o
0 7 15 30.364 24.707 3.029 42.126 o
0 7 16 20.103 32.836 3.985 39.815 o
0 7 17 50.430 45.748 4.463 20.534 o
0 7 18 0.644 -1.594 3.347 130.660 o
0 7 19 5.950 9.245 3.188 96.738 o
0 8 0 0.005 0.572 1.674 511.740 o
0 8 1 582.184 598.544 10.680 0.465 o
0 8 2 13.242 26.620 3.347 57.400 o
0 8 3 8.379 11.317 2.869 96.719 o
0 8 4 75.371 69.179 4.304 13.364 o
0 8 5 7.898 7.970 2.869 104.897 o
0 8 6 38.266 46.863 3.985 25.810 o
0 8 7 29.105 42.719 3.826 31.773 o
0 8 8 17.747 17.553 3.268 58.622 o
0 8 9 98.963 93.951 9.086 6.667 o
0 8 10 1.941 2.587 1.414 421.996 o
0 8 11 18.571 15.343 2.029 79.534 o
0 8 12 81.315 73.851 3.427 12.938 o
0 8 13 0.173 -1.753 1.753 476.539 o
0 8 14 42.221 43.357 3.347 27.051 o
0 8 15 0.891 3.188 2.550 195.321 o
0 8 16 4.463 2.072 2.869 137.534 o
0 8 17 5.238 7.492 3.507 89.401 o
0 8 18 0.203 2.072 3.666 107.184 o
0 9 0 167.661 172.470 6.535 3.887 o
0 9 1 43.763 53.718 4.623 20.865 o
0 9 2 54.238 55.152 4.623 18.054 o
0 9 3 0.392 0.319 2.550 222.287 o
0 9 4 0.517 -1.594 2.391 252.267 o
0 9 5 0.217 1.116 2.550 218.831 o
0 9 6 35.458 41.444 3.826 28.836 o
0 9 7 30.988 34.749 3.188 36.550 o
0 9 8 88.525 76.671 3.985 11.411 o
0 9 9 157.004 146.010 5.420 4.670 o
0 9 10 0.740 -0.159 2.232 282.098 o
0 9 11 47.156 54.674 4.304 20.597 o
0 9 12 3.731 3.029 3.029 128.038 o
0 9 15 32.086 31.083 3.985 32.503 o
0 9 16 1.425 1.913 3.347 121.781 o
0 9 17 1.317 5.260 3.826 90.854 o
0 10 0 18.990 29.329 3.347 48.445 o
0 10 1 5.959 5.738 2.550 137.397 o
0 10 2 5.430 3.666 2.391 161.171 o
0 10 3 32.597 35.227 3.507 33.579 o
0 10 4 91.564 78.743 4.623 10.527 o
0 10 5 38.442 52.761 3.826 25.118 o
0 10 6 2.469 2.550 2.232 221.241 o
0 10 7 35.372 38.415 3.347 31.761 o
0 10 8 9.485 11.477 2.710 98.035 o
0 10 9 40.393 38.575 3.826 27.236 o
0 10 10 4.666 3.826 3.029 120.987 o
0 10 11 5.931 3.985 3.347 99.162 o
0 10 12 115.021 105.682 6.217 6.964 o
0 11 0 15.918 18.490 3.507 56.994 o
0 11 1 9.337 10.839 2.869 94.228 o
0 11 2 0.577 0.000 2.550 221.890 o
0 11 3 12.507 14.665 2.869 79.264 o
0 11 4 1.913 4.782 2.550 174.830 o
0 11 5 19.803 30.924 3.666 43.686 o
0 11 6 1.601 -0.478 2.710 185.492 o
0 11 7 46.547 50.530 4.463 20.951 o
0 11 8 12.311 24.229 3.985 50.991 o
0 11 9 155.634 142.344 6.695 4.545 o
0 11 10 46.397 60.572 5.579 17.128 o
0 11 11 7.664 8.608 4.304 60.952 o
0 11 12 72.010 78.743 6.217 11.188 o
0 12 0 4.639 3.188 3.985 79.324 o
0 12 1 14.765 10.042 4.144 53.934 o
0 12 2 0.748 3.347 3.666 102.974 o
0 12 3 2.674 3.826 3.666 95.911 o
0 12 4 9.327 13.708 4.144 58.449 o
0 12 5 18.679 20.084 4.623 39.780 o
0 12 6 4.605 0.956 3.826 87.815 o
0 12 7 0.002 -4.941 3.666 111.889 o
0 12 8 6.858 8.289 4.463 58.890 o
0 12 9 1.651 -5.579 4.144 83.714 o
1 -11 0 4.099 3.666 4.304 70.124 o
1 -11 1 1.786 3.985 4.304 73.878 o
1 -11 2 0.023 -3.347 4.144 87.507 o
1 -11 3 26.056 32.996 4.941 29.594 o
1 -11 4 11.743 22.635 4.304 48.101 o
1 -11 5 3.124 13.868 3.826 76.195 o
1 -10 0 98.591 104.088 5.738 8.217 o
1 -10 1 83.144 89.264 5.738 10.021 o
1 -10 2 29.443 37.937 4.782 27.907 o
1 -10 3 0.045 2.391 3.826 98.772 o
1 -10 4 17.834 19.925 3.108 59.022 o
1 -10 5 35.625 47.919 3.887 27.044 o
1 -10 6 55.689 67.723 11.158 7.724 o
1 -10 7 40.717 42.878 5.101 21.853 o
1 -10 8 19.037 29.011 4.463 37.902 o
1 -9 0 103.907 98.509 4.623 8.578 o
1 -9 1 128.565 140.431 5.579 5.730 o
1 -9 2 0.082 -2.232 2.232 299.659 o
1 -9 3 2.919 1.239 4.065 82.469 o
1 -9 4 0.005 2.223 2.789 180.919 o
1 -9 5 18.610 18.470 4.862 38.087 o
1 -9 6 19.903 24.507 2.757 56.985 o
1 -9 7 5.160 13.520 5.180 45.626 o
1 -9 8 106.832 97.393 5.579 7.968 o
1 -9 9 9.979 14.665 4.304 54.210 o
1 -9 10 6.619 6.854 4.623 56.828 o
1 -9 11 35.472 49.095 6.217 18.910 o
1 -8 0 26.766 25.663 3.029 45.118 o
1 -8 1 16.225 23.591 2.869 62.144 o
1 -8 2 31.651 33.850 2.375 40.874 o
1 -8 3 69.333 64.901 6.296 12.152 o
1 -8 4 21.592 22.005 2.178 63.086 o
1 -8 5 34.260 38.325 4.862 25.576 o
1 -8 6 24.482 26.528 2.534 51.486 o
1 -8 7 0.480 -1.355 2.142 312.419 o
1 -8 8 30.082 21.997 4.304 34.337 o
1 -8 9 9.418 3.826 3.347 88.444 o
1 -8 10 50.142 42.081 4.623 20.709 o
1 -8 11 16.087 23.910 3.826 49.120 o
1 -8 12 15.629 12.274 3.347 65.006 o
1 -8 13 29.203 25.982 3.666 38.010 o
1 -7 0 27.645 30.605 3.188 40.791 o
1 -7 1 1.139 1.844 1.530 451.607 o
1 -7 2 14.464 16.656 3.268 64.681 o
1 -7 3 6.791 2.034 1.608 231.842 o
1 -7 4 0.001 -0.193 1.339 839.211 o
1 -7 5 26.046 30.925 3.666 38.520 o
1 -7 6 14.408 19.197 2.029 86.129 o
1 -7 7 33.483 33.513 2.260 39.978 o
1 -7 8 0.341 -1.346 2.789 189.348 o
1 -7 9 48.036 41.603 3.347 24.979 o
1 -7 10 72.788 60.093 4.304 14.476 o
1 -7 11 8.694 16.259 3.826 63.816 o
1 -7 12 51.408 51.327 5.101 18.100 o
1 -7 13 0.811 -2.391 3.985 92.463 o
1 -7 14 31.831 45.429 5.579 22.366 o
1 -6 0 0.646 7.970 1.913 254.008 o
1 -6 1 86.860 87.781 8.767 7.592 o
1 -6 2 519.381 533.840 46.943 0.318 o
1 -6 3 53.025 48.189 7.332 13.563 o
1 -6 4 11.581 14.365 2.072 104.562 o
1 -6 5 87.297 87.765 5.818 9.660 o
1 -6 6 17.843 19.430 1.951 77.258 o
1 -6 7 185.573 176.430 19.606 1.942 o
1 -6 8 0.520 1.661 1.414 568.846 o
1 -6 9 8.630 4.623 2.869 108.843 o
1 -6 10 99.782 83.685 4.941 9.336 o
1 -6 11 11.892 10.042 3.347 74.489 o
1 -6 12 8.884 10.042 3.188 86.409 o
1 -6 13 53.326 35.705 4.304 21.555 o
1 -6 14 0.406 -3.347 2.710 199.590 o
1 -6 15 1.080 0.956 3.029 151.656 o
1 -6 16 36.588 52.283 4.782 22.721 o
1 -5 0 275.288 285.325 5.738 1.795 o
1 -5 1 202.669 181.269 15.143 2.254 o
1 -5 2 4.887 15.542 1.353 179.749 o
1 -5 3 35.332 35.248 6.137 20.763 o
1 -5 4 703.241 657.799 34.255 0.280 o
1 -5 5 14.834 17.054 1.225 104.189 o
1 -5 6 37.624 38.899 3.493 29.785 o
1 -5 7 588.216 593.971 34.614 0.346 o
1 -5 8 51.995 42.777 7.014 14.660 o
1 -5 9 277.454 226.188 6.217 1.995 o
1 -5 10 0.151 0.638 1.594 544.269 o
1 -5 11 49.883 43.516 3.507 23.500 o
1 -5 12 88.707 86.076 4.623 10.445 o
1 -5 13 12.848 4.304 2.869 93.405 o
1 -5 14 0.065 0.478 3.029 161.435 o
1 -5 15 0.843 6.695 3.666 97.146 o
1 -5 16 3.842 4.623 3.985 79.497 o
1 -5 17 0.005 3.826 4.144 83.117 o
1 -4 0 46.045 41.603 2.550 28.044 o
1 -4 1 3.976 2.410 2.869 139.602 o
1 -4 2 225.401 218.828 16.338 1.845 o
1 -4 3 1348.830 1220.310 23.959 0.101 o
1 -4 4 471.103 518.994 14.988 0.620 o
1 -4 5 261.720 288.100 7.123 1.845 o
1 -4 6 918.530 850.486 38.456 0.179 o
1 -4 7 85.790 61.661 4.314 12.427 o
1 -4 8 3.944 1.620 0.979 458.218 o
1 -4 9 35.308 36.131 4.083 29.038 o
1 -4 10 178.527 163.695 10.759 3.169 o
1 -4 11 1.342 2.471 1.230 546.110 o
1 -4 12 668.438 664.780 7.464 0.375 o
1 -4 13 37.383 35.865 3.507 30.647 o
1 -4 14 0.102 -2.232 2.072 346.348 o
1 -4 15 19.479 29.170 3.507 46.380 o
1 -4 16 8.375 4.623 3.029 102.884 o
1 -4 17 0.613 -1.913 2.869 176.463 o
1 -4 18 3.464 4.304 3.507 99.864 o
1 -3 0 0.077 0.319 0.797 2012.990 o
1 -3 1 0.022 1.319 0.612 2153.680 o
1 -3 2 262.661 290.783 8.595 1.778 o
1 -3 3 99.273 96.141 5.029 8.825 o
1 -3 4 122.258 114.405 5.082 6.755 o
1 -3 5 6.518 2.962 0.773 326.996 o
1 -3 6 537.969 525.034 19.380 0.504 o
1 -3 7 384.931 404.801 16.814 0.854 o
1 -3 8 109.795 98.788 5.063 7.958 o
1 -3 9 1.576 0.048 0.725 1166.070 o
1 -3 10 0.909 3.957 1.293 490.865 o
1 -3 11 169.943 159.856 3.538 4.325 o
1 -3 12 773.198 743.811 7.818 0.291 o
1 -3 13 5.367 8.968 1.680 192.482 o
1 -3 14 0.545 -1.149 1.496 602.316 o
1 -3 15 1.003 2.773 2.710 177.110 o
1 -3 16 25.859 25.043 4.304 35.998 o
1 -3 17 13.698 16.737 4.144 51.340 o
1 -3 18 4.167 -0.638 3.507 104.978 o
1 -3 19 3.720 12.114 3.826 76.785 o
1 -2 0 1574.810 1656.960 12.433 0.070 o
1 -2 1 1199.390 1133.670 36.477 0.116 o
1 -2 2 524.258 530.090 18.915 0.519 o
1 -2 3 3623.360 3519.510 114.221 0.013 o
1 -2 4 577.372 635.467 21.730 0.408 o
1 -2 5 71.291 75.681 1.570 15.756 o
1 -2 6 42.213 39.512 1.573 33.339 o
1 -2 7 243.839 238.143 9.768 2.074 o
1 -2 8 4.270 3.987 0.691 420.852 o
1 -2 9 75.843 59.853 4.302 14.005 o
1 -2 10 11.786 14.487 1.406 123.021 o
1 -2 11 52.901 44.749 2.065 25.261 o
1 -2 12 627.428 602.711 6.763 0.432 o
1 -2 13 13.292 17.607 1.793 97.972 o
1 -2 14 21.213 15.051 1.723 77.455 o
1 -2 15 154.500 165.297 4.000 4.647 o
1 -2 16 30.572 27.339 2.178 46.340 o
1 -2 17 0.544 0.478 2.152 300.628 o
1 -2 18 1.177 1.141 2.311 243.422 o
1 -2 19 10.760 15.361 2.211 101.727 o
1 -2 20 10.264 16.578 4.304 52.800 o
1 -1 0 5.568 11.955 1.116 209.951 o
1 -1 1 29.548 49.006 2.308 36.658 o
1 -1 2 2292.600 2294.050 55.524 0.033 o
1 -1 3 4392.990 4031.230 158.284 0.009 o
1 -1 4 94.659 91.769 4.798 9.511 o
1 -1 5 14.157 26.974 1.006 89.893 o
1 -1 6 97.300 129.010 1.828 8.802 o
1 -1 7 819.186 896.123 24.689 0.221 o
1 -1 8 73.262 79.184 3.072 14.048 o
1 -1 9 14.614 7.342 0.712 145.895 o
1 -1 10 123.609 127.485 3.985 6.640 o
1 -1 11 1.507 8.217 1.293 339.237 o
1 -1 12 658.763 672.941 7.044 0.379 o
1 -1 13 93.798 87.157 5.420 9.404 o
1 -1 14 111.376 104.386 3.263 8.310 o
1 -1 15 44.198 45.124 2.698 27.686 o
1 -1 16 65.530 60.076 3.086 17.398 o
1 -1 17 11.840 19.394 2.534 82.589 o
1 -1 18 8.402 14.601 2.592 100.287 o
1 -1 19 1.199 -3.062 2.391 239.164 o
1 -1 20 22.618 31.711 3.018 46.368 o
1 0 0 4.718 6.535 0.638 341.737 o
1 0 1 524.760 539.720 41.683 0.349 o
1 0 2 935.917 691.838 27.576 0.212 o
1 0 3 135.741 92.953 5.659 6.438 o
1 0 4 39.226 117.796 2.869 17.075 o
1 0 5 46.322 41.325 0.931 31.253 o
1 0 6 756.696 633.011 7.092 0.330 o
1 0 7 1378.590 1486.990 37.698 0.083 o
1 0 8 0.135 8.129 0.697 594.224 o
1 0 9 457.112 556.941 7.970 0.656 o
1 0 10 33.356 42.241 2.869 33.955 o
1 0 11 115.097 122.100 4.304 7.173 o
1 0 12 6.532 14.983 2.232 122.381 o
1 0 13 12.250 18.650 2.391 85.799 o
1 0 14 1.341 -1.435 1.435 557.426 o
1 0 15 57.473 38.893 2.869 23.083 o
1 0 16 13.960 20.722 2.710 71.994 o
1 0 17 0.226 1.488 3.188 141.552 o
1 0 18 0.023 -1.709 3.347 134.093 o
1 0 19 0.026 0.993 1.970 364.258 o
1 0 20 25.895 33.512 3.324 40.080 o
1 0 21 2.078 1.913 3.985 86.705 o
1 1 0 1837.600 1996.920 162.189 0.027 o
1 1 1 270.795 302.110 16.505 1.379 o
1 1 2 3747.640 3945.100 243.004 0.009 o
1 1 3 473.980 574.742 21.758 0.528 o
1 1 4 105.169 102.454 9.165 6.190 o
1 1 5 198.227 169.407 7.890 3.170 o
1 1 6 322.695 376.691 20.483 0.958 o
1 1 7 1.076 14.431 0.914 301.274 o
1 1 8 244.712 356.730 21.041 1.189 o
1 1 9 9.585 2.358 1.753 175.637 o
1 1 10 32.631 25.185 2.391 43.980 o
1 1 11 171.270 156.211 4.782 4.213 o
1 1 12 40.243 44.791 3.347 27.623 o
1 1 13 0.116 0.956 1.913 381.628 o
1 1 14 29.248 19.765 3.029 45.595 o
1 1 15 0.566 2.869 2.391 225.278 o
1 1 16 0.063 -0.159 2.072 347.837 o
1 1 17 44.018 49.573 3.666 24.096 o
1 1 18 2.124 4.623 2.072 232.899 o
1 1 19 0.579 2.869 2.232 252.959 o
1 1 20 19.018 26.142 3.666 46.732 o
1 1 21 1.612 2.710 3.188 129.701 o
1 2 0 16406.600 16434.600 1250.970 0.000 o
1 2 1 20979.300 21124.800 1176.020 0.000 o
1 2 2 1172.570 1303.580 21.917 0.116 o
1 2 3 294.481 385.105 11.796 1.259 o
1 2 4 1587.920 1554.880 75.794 0.057 o
1 2 5 4077.970 4214.230 284.528 0.007 o
1 2 6 1024.340 1005.140 72.606 0.107 o
1 2 7 146.943 161.923 10.042 3.864 o
1 2 8 2552.220 3105.360 194.866 0.015 o
1 2 9 274.181 323.664 24.468 1.026 o
1 2 10 50.437 42.157 2.789 25.337 o
1 2 11 10.703 10.361 1.753 131.287 o
1 2 12 29.517 32.517 2.550 42.461 o
1 2 13 146.109 177.093 5.420 4.533 o
1 2 14 160.657 148.879 5.260 4.544 o
1 2 15 9.913 20.244 3.188 71.533 o
1 2 16 22.211 18.490 3.347 50.968 o
1 2 17 50.067 54.515 4.463 19.469 o
1 2 18 35.521 38.256 3.985 28.874 o
1 2 19 1.306 1.913 2.391 221.057 o
1 2 20 9.592 17.056 3.029 79.680 o
1 2 21 63.649 95.958 5.260 12.153 o
1 3 0 3155.660 3363.640 380.964 0.007 o
1 3 1 5520.280 5837.980 342.463 0.004 o
1 3 2 2697.950 2604.810 114.237 0.021 o
1 3 3 3100.080 3348.910 207.857 0.012 o
1 3 4 169.038 179.800 12.513 2.937 o
1 3 5 1294.900 1317.490 87.909 0.069 o
1 3 6 541.394 563.766 37.618 0.361 o
1 3 7 20.751 20.096 1.465 75.209 o
1 3 8 28.397 38.099 1.563 46.009 o
1 3 9 1097.500 1180.600 68.701 0.097 o
1 3 10 234.650 223.987 4.862 2.484 o
1 3 11 115.454 143.705 5.738 6.177 o
1 3 12 47.034 43.038 2.869 26.401 o
1 3 13 28.121 25.823 2.550 47.375 o
1 3 14 5.223 4.782 1.753 218.817 o
1 3 15 26.618 25.663 3.029 45.269 o
1 3 16 67.224 60.572 4.144 15.614 o
1 3 17 14.101 16.259 3.347 64.201 o
1 3 18 4.263 4.782 3.029 120.610 o
1 3 19 7.181 9.086 3.666 77.295 o
1 3 20 2.378 8.289 3.507 96.864 o
1 3 21 0.682 2.072 2.869 166.105 o
1 4 0 73.446 80.049 8.528 8.789 o
1 4 1 254.614 267.066 27.018 1.046 o
1 4 2 60.387 50.728 4.292 17.795 o
1 4 3 1447.130 1449.270 92.133 0.058 o
1 4 4 423.588 381.580 20.642 0.741 o
1 4 5 427.753 438.875 24.627 0.635 o
1 4 6 4.460 7.700 1.514 232.834 o
1 4 7 12.848 13.948 1.127 125.313 o
1 4 8 582.080 603.040 37.140 0.333 o
1 4 9 136.319 128.968 8.608 4.864 o
1 4 10 142.492 191.656 10.361 3.602 o
1 4 11 1363.630 1436.360 47.740 0.082 o
1 4 12 27.806 39.053 3.188 37.302 o
1 4 13 403.817 403.758 8.289 0.922 o
1 4 14 11.490 10.042 2.232 109.547 o
1 4 15 4.281 2.232 1.753 262.686 o
1 4 16 73.094 69.976 3.985 13.980 o
1 4 17 70.606 61.369 4.304 14.735 o
1 4 18 1.615 3.347 2.710 168.340 o
1 4 19 26.320 38.096 4.463 31.001 o
1 4 20 4.075 7.811 3.826 80.743 o
1 4 21 1.730 2.391 3.666 101.258 o
1 5 0 1030.650 1033.120 134.214 0.056 o
1 5 1 1527.380 1521.760 129.751 0.042 o
1 5 2 39.338 56.188 4.941 20.864 o
1 5 3 396.746 494.862 24.627 0.639 o
1 5 4 143.743 164.802 7.890 4.334 o
1 5 5 209.463 222.683 8.448 2.589 o
1 5 6 74.399 71.718 1.913 15.341 o
1 5 7 27.526 31.204 3.268 40.081 o
1 5 8 12.887 10.065 1.127 138.571 o
1 5 9 129.293 181.438 6.934 4.694 o
1 5 10 52.054 52.267 2.133 23.967 o
1 5 11 385.959 398.555 11.397 0.941 o
1 5 12 67.219 65.354 3.985 15.380 o
1 5 13 488.248 518.207 9.564 0.630 o
1 5 14 632.832 588.024 10.520 0.425 o
1 5 15 75.755 95.640 4.463 11.444 o
1 5 16 10.372 21.360 2.710 79.870 o
1 5 17 6.126 2.232 2.072 190.432 o
1 5 18 30.589 27.735 3.826 35.377 o
1 5 19 0.151 1.594 3.029 156.282 o
1 5 20 4.120 5.101 3.826 83.829 o
1 5 21 35.888 46.226 5.738 20.627 o
1 6 0 11.702 9.718 1.263 144.974 o
1 6 1 62.252 67.469 8.767 9.750 o
1 6 2 194.452 173.662 8.323 3.150 o
1 6 3 101.391 95.982 9.484 6.315 o
1 6 4 162.685 172.207 9.245 3.595 o
1 6 5 195.359 188.160 11.158 2.721 o
1 6 6 2.043 4.559 0.840 534.849 o
1 6 7 10.684 10.839 1.180 151.895 o
1 6 8 96.086 102.534 6.774 7.873 o
1 6 9 48.970 57.956 6.854 14.332 o
1 6 10 0.129 1.435 0.914 1214.750 o
1 6 11 235.563 245.917 4.217 2.371 o
1 6 12 167.123 170.909 3.765 4.231 o
1 6 13 115.009 101.378 4.782 7.648 o
1 6 14 37.702 47.342 3.826 26.510 o
1 6 15 5.550 8.767 2.391 139.867 o
1 6 16 31.865 37.778 3.347 34.070 o
1 6 17 95.437 94.843 4.623 9.408 o
1 6 18 4.725 4.782 2.550 149.759 o
1 6 19 21.886 25.663 4.144 39.818 o
1 6 20 103.767 146.488 7.332 6.104 o
1 7 0 3.878 5.902 1.240 305.337 o
1 7 1 157.970 162.308 14.107 2.944 o
1 7 2 32.400 28.917 1.857 45.266 o
1 7 3 115.800 125.607 4.304 7.032 o
1 7 4 141.273 149.995 4.782 5.227 o
1 7 5 250.407 274.580 13.708 1.682 o
1 7 6 136.496 137.228 10.520 4.249 o
1 7 7 165.546 153.950 10.919 3.431 o
1 7 8 0.009 -0.220 1.594 590.990 o
1 7 9 8.527 7.478 1.494 175.924 o
1 7 10 59.334 55.762 2.309 20.604 o
1 7 11 48.706 48.274 3.268 23.666 o
1 7 12 216.830 220.239 4.330 2.759 o
1 7 13 58.470 46.385 3.985 19.366 o
1 7 14 15.094 29.808 3.666 48.920 o
1 7 15 67.161 55.949 3.826 16.515 o
1 7 16 10.665 8.926 2.391 110.101 o
1 7 17 3.611 3.985 2.391 177.493 o
1 7 18 10.466 9.564 2.869 92.584 o
1 7 19 9.184 20.244 3.826 60.034 o
1 7 20 0.731 1.116 3.826 98.623 o
1 8 0 4.486 3.507 1.631 261.800 o
1 8 1 127.663 120.881 11.716 4.307 o
1 8 2 107.190 105.682 4.623 8.083 o
1 8 3 73.623 65.354 3.826 14.439 o
1 8 4 0.919 0.478 1.913 357.171 o
1 8 5 9.690 9.883 2.550 106.202 o
1 8 6 1.687 -0.478 1.913 336.785 o
1 8 7 177.481 172.629 5.898 3.746 o
1 8 8 59.422 70.614 4.463 15.684 o
1 8 9 53.356 60.891 4.304 18.221 o
1 8 10 99.740 90.944 6.854 7.960 o
1 8 11 8.782 5.681 1.992 151.444 o
1 8 12 1.417 1.311 1.494 466.373 o
1 8 13 1.508 3.826 2.710 167.108 o
1 8 14 124.531 113.014 5.260 6.619 o
1 8 15 12.761 7.332 2.550 98.919 o
1 8 16 23.640 22.794 3.029 50.140 o
1 8 17 5.721 7.651 2.550 132.725 o
1 8 18 1.528 1.116 2.550 200.391 o
1 8 19 0.074 -1.275 3.188 147.477 o
1 9 0 34.251 32.421 2.859 36.796 o
1 9 1 67.106 52.761 4.144 16.393 o
1 9 2 10.610 13.708 3.029 81.367 o
1 9 3 30.436 32.517 3.666 34.906 o
1 9 4 11.668 15.780 3.188 72.536 o
1 9 5 0.563 0.159 2.232 284.582 o
1 9 6 26.170 33.474 3.826 36.407 o
1 9 7 11.094 4.782 2.869 98.716 o
1 9 8 2.704 0.797 2.710 170.088 o
1 9 9 3.221 2.391 2.710 158.360 o
1 9 10 90.802 113.811 5.260 8.676 o
1 9 11 29.168 33.952 3.188 38.201 o
1 9 12 4.931 5.898 2.232 168.634 o
1 9 13 1.084 1.275 2.391 229.946 o
1 9 16 1.266 0.956 2.232 258.651 o
1 9 17 33.139 36.343 3.666 32.108 o
1 9 18 24.474 28.692 4.144 36.900 o
1 10 0 130.433 106.329 9.086 5.249 o
1 10 1 137.474 129.273 6.057 5.483 o
1 10 2 133.464 127.201 5.898 5.719 o
1 10 3 21.535 29.967 4.304 37.214 o
1 10 4 36.711 42.560 4.463 25.485 o
1 10 5 81.218 72.846 4.941 11.737 o
1 10 6 3.777 2.710 3.188 118.614 o
1 10 7 18.950 22.316 4.144 43.526 o
1 10 8 54.676 56.906 4.941 17.143 o
1 10 9 0.118 0.319 2.869 179.826 o
1 10 10 15.224 18.490 3.347 60.527 o
1 10 11 37.267 31.402 3.507 31.945 o
1 10 12 9.407 11.796 2.869 92.396 o
1 10 13 4.104 -1.913 3.029 134.649 o
1 11 0 4.464 4.623 4.304 68.728 o
1 11 1 0.088 -5.260 3.826 102.473 o
1 11 2 9.147 4.304 3.826 73.662 o
1 11 3 8.882 4.941 3.985 69.333 o
1 11 4 0.010 -5.420 3.507 122.253 o
1 11 5 4.545 3.507 3.666 90.849 o
1 11 6 20.557 29.808 4.782 34.185 o
1 11 7 116.583 106.798 6.376 6.791 o
1 11 8 46.454 42.400 4.782 21.257 o
1 11 9 5.443 3.507 3.188 109.433 o
1 11 10 9.075 13.868 3.347 76.500 o
1 11 11 8.081 8.448 3.029 96.952 o
1 11 12 36.529 46.863 4.623 24.179 o
1 11 13 0.968 1.435 3.666 105.565 o
1 12 0 1.531 3.985 3.826 92.026 o
1 12 1 1.680 -2.710 3.507 114.797 o
1 12 2 6.619 8.926 4.304 62.186 o
1 12 3 31.878 52.442 5.420 21.936 o
1 12 4 41.473 41.125 5.420 20.869 o
1 12 5 46.289 38.575 5.101 20.901 o
1 12 6 0.083 -2.869 3.347 133.754 o
1 12 7 0.047 -0.797 3.347 133.958 o
1 12 8 19.857 27.576 3.985 42.113 o
1 12 9 1.902 13.549 3.507 90.283 o
1 12 10 1.138 0.000 3.029 154.815 o
2 -11 0 31.477 34.908 4.782 27.691 o
2 -11 1 27.323 25.982 4.463 33.707 o
2 -11 2 5.265 13.230 4.304 61.073 o
2 -11 3 62.725 72.686 6.057 12.785 o
2 -10 0 0.055 3.347 2.550 205.130 o
2 -10 1 254.475 266.994 8.129 1.946 o
2 -10 2 0.117 3.826 2.391 224.798 o
2 -10 3 1.335 3.826 2.550 186.240 o
2 -10 4 2.036 2.232 2.869 154.159 o
2 -10 5 56.670 72.846 4.941 15.262 o
2 -10 6 89.008 100.440 15.302 4.094 o
2 -10 7 88.433 102.908 13.469 4.766 o
2 -9 0 9.284 7.173 3.507 79.347 o
2 -9 1 213.949 198.771 7.173 2.780 o
2 -9 2 2.198 3.985 3.347 113.545 o
2 -9 3 33.234 48.457 4.304 26.313 o
2 -9 4 19.268 27.257 3.666 45.927 o
2 -9 5 1.033 2.419 1.906 319.285 o
2 -9 6 29.968 28.569 2.679 43.100 o
2 -9 7 40.274 53.937 10.600 9.408 o
2 -9 8 9.608 12.114 3.985 62.316 o
2 -9 9 0.302 2.072 3.029 153.302 o
2 -9 10 21.414 18.012 3.507 50.320 o
2 -8 0 277.714 279.268 7.651 1.746 o
2 -8 1 88.431 93.089 4.941 9.923 o
2 -8 2 51.424 56.109 4.304 19.271 o
2 -8 3 9.159 8.129 3.188 88.372 o
2 -8 4 4.143 5.053 4.144 73.430 o
2 -8 5 0.000 -1.740 2.083 346.660 o
2 -8 6 36.578 38.262 3.156 31.949 o
2 -8 7 80.738 83.049 7.332 9.197 o
2 -8 8 103.735 102.662 5.579 7.999 o
2 -8 9 74.433 66.788 4.623 13.338 o
2 -8 10 10.446 6.854 3.666 72.781 o
2 -8 11 8.148 10.520 4.304 59.020 o
2 -8 12 17.052 13.549 4.782 41.663 o
2 -7 0 211.189 218.218 6.057 2.760 o
2 -7 1 1277.510 1306.760 15.780 0.106 o
2 -7 2 32.588 29.808 2.710 39.972 o
2 -7 3 6.725 11.177 2.152 137.029 o
2 -7 4 77.232 73.689 6.615 10.523 o
2 -7 5 474.775 469.252 41.364 0.396 o
2 -7 6 304.758 317.703 17.056 1.196 o
2 -7 7 121.607 130.677 11.875 4.286 o
2 -7 8 52.184 52.610 11.875 7.537 o
2 -7 9 137.189 121.462 6.057 5.644 o
2 -7 10 21.665 23.591 4.144 40.782 o
2 -7 11 3.455 -0.319 2.869 151.828 o
2 -7 12 0.005 -4.623 2.710 204.752 o
2 -7 13 0.769 2.391 2.710 181.541 o
2 -7 14 6.200 6.376 2.869 115.922 o
2 -6 0 6.908 6.695 2.232 147.582 o
2 -6 1 24.268 23.113 3.029 49.211 o
2 -6 2 38.646 47.660 3.666 26.602 o
2 -6 3 161.697 152.498 9.086 3.837 o
2 -6 4 131.773 114.252 7.014 5.728 o
2 -6 5 133.162 134.257 3.381 6.123 o
2 -6 6 39.809 32.709 2.221 35.439 o
2 -6 7 0.010 -1.211 1.326 852.790 o
2 -6 8 68.069 66.974 8.608 9.522 o
2 -6 9 262.709 266.008 18.490 1.401 o
2 -6 10 62.950 54.674 3.666 17.808 o
2 -6 11 2.706 0.797 2.391 208.399 o
2 -6 12 48.546 37.140 4.144 23.298 o
2 -6 13 41.382 54.355 4.941 20.558 o
2 -6 14 0.143 -0.638 3.507 121.631 o
2 -6 15 6.437 4.782 4.144 69.572 o
2 -5 0 180.188 189.048 4.782 3.622 o
2 -5 1 0.804 2.391 1.275 581.870 o
2 -5 2 68.520 62.997 3.905 15.457 o
2 -5 3 1.494 3.898 1.225 474.865 o
2 -5 4 29.308 32.978 1.958 45.902 o
2 -5 5 11.659 6.021 1.231 163.565 o
2 -5 6 158.740 166.766 6.959 4.101 o
2 -5 7 54.588 61.230 6.091 14.657 o
2 -5 8 301.828 278.296 9.013 1.557 o
2 -5 9 153.940 175.530 18.012 2.343 o
2 -5 10 112.535 112.855 5.260 7.272 o
2 -5 11 117.033 114.130 5.420 6.929 o
2 -5 12 41.689 43.675 4.144 24.564 o
2 -5 13 7.919 11.477 3.188 87.114 o
2 -5 14 2.381 1.116 2.710 171.654 o
2 -5 15 1.462 0.797 2.869 164.851 o
2 -5 16 18.335 18.968 3.666 51.372 o
2 -5 17 2.402 2.869 3.347 115.083 o
2 -4 0 305.367 307.003 5.898 1.528 o
2 -4 1 800.525 954.164 10.839 0.235 o
2 -4 2 254.076 245.293 14.027 1.732 o
2 -4 3 72.177 82.352 3.067 13.970 o
2 -4 4 156.839 153.247 6.748 4.354 o
2 -4 5 139.766 177.492 7.007 4.440 o
2 -4 6 4.392 12.500 0.979 235.766 o
2 -4 7 17.201 26.468 1.467 76.137 o
2 -4 8 63.938 56.648 5.913 13.905 o
2 -4 9 7.008 5.772 1.043 246.455 o
2 -4 10 40.323 30.384 1.877 37.162 o
2 -4 11 0.404 -1.473 1.179 950.207 o
2 -4 12 4.209 8.839 4.304 65.797 o
2 -4 13 118.541 100.955 3.436 7.873 o
2 -4 14 344.413 332.826 8.448 1.232 o
2 -4 15 33.442 40.169 4.463 27.259 o
2 -4 16 0.140 1.594 3.347 129.090 o
2 -4 17 0.777 -0.319 3.507 118.735 o
2 -3 0 0.089 8.608 1.435 358.040 o
2 -3 1 75.205 91.973 3.029 12.797 o
2 -3 2 83.461 117.803 1.989 10.613 o
2 -3 3 273.608 286.976 9.529 1.684 o
2 -3 4 2.553 1.044 0.648 789.353 o
2 -3 5 441.630 471.187 10.669 0.741 o
2 -3 6 0.891 0.344 0.691 1528.130 o
2 -3 7 129.571 126.838 3.542 6.447 o
2 -3 8 100.140 93.100 3.229 9.729 o
2 -3 9 56.119 54.864 2.712 21.149 o
2 -3 10 0.148 -0.270 1.567 595.839 o
2 -3 11 95.892 96.539 2.973 10.078 o
2 -3 12 40.299 34.356 4.304 26.308 o
2 -3 13 157.958 159.784 3.765 4.651 o
2 -3 14 0.000 2.763 1.339 613.618 o
2 -3 15 36.418 41.341 2.406 34.108 o
2 -3 16 11.578 17.146 2.065 98.975 o
2 -3 17 0.014 1.817 2.152 296.663 o
2 -2 0 596.229 695.619 7.492 0.417 o
2 -2 1 27.889 4.304 0.956 82.427 o
2 -2 2 628.099 622.347 15.379 0.401 o
2 -2 3 1.537 3.368 0.552 807.452 o
2 -2 4 123.175 144.606 3.426 6.345 o
2 -2 5 3281.900 3291.480 79.622 0.016 o
2 -2 6 0.026 0.083 0.578 4108.230 o
2 -2 7 55.882 54.009 1.659 22.853 o
2 -2 8 96.098 117.717 1.984 9.361 o
2 -2 9 30.300 37.792 2.063 41.873 o
2 -2 10 114.050 108.750 3.222 7.973 o
2 -2 11 139.856 129.373 3.263 5.949 o
2 -2 12 200.868 182.412 4.000 3.337 o
2 -2 13 508.175 507.385 6.534 0.621 o
2 -2 14 15.907 20.407 5.180 36.202 o
2 -2 15 10.706 5.734 1.970 137.549 o
2 -2 16 0.015 -0.956 1.906 413.119 o
2 -2 17 3.329 5.224 2.311 181.821 o
2 -2 18 37.793 40.806 4.623 24.800 o
2 -2 19 35.349 42.081 5.101 23.603 o
2 -2 20 15.285 29.808 4.941 35.937 o
2 -1 0 2742.130 3095.690 20.722 0.023 o
2 -1 1 8272.170 9252.290 69.339 0.003 o
2 -1 2 580.864 833.131 5.636 0.379 o
2 -1 3 267.312 262.578 8.442 1.852 o
2 -1 4 4.598 6.234 0.609 356.197 o
2 -1 5 234.508 196.845 4.699 2.662 o
2 -1 6 146.157 170.184 2.756 4.966 o
2 -1 7 304.236 299.482 5.041 1.572 o
2 -1 8 53.856 40.846 1.356 26.797 o
2 -1 9 1.670 0.908 0.591 1098.980 o
2 -1 10 420.927 431.528 6.376 0.859 o
2 -1 11 111.473 106.850 2.633 8.382 o
2 -1 12 82.040 73.527 3.108 13.091 o
2 -1 13 299.156 279.627 4.492 1.675 o
2 -1 14 41.784 34.418 2.789 31.491 o
2 -1 15 20.846 28.661 1.916 61.152 o
2 -1 16 8.090 9.912 1.753 153.001 o
2 -1 17 0.141 -0.695 1.406 736.491 o
2 -1 18 1.023 6.376 2.391 193.618 o
2 -1 19 2.192 3.029 2.710 164.519 o
2 -1 20 23.290 37.937 4.463 32.627 o
2 0 0 2317.620 3273.580 21.360 0.027 o
2 0 1 419.807 651.758 42.480 0.368 o
2 0 2 2433.360 2843.800 56.348 0.027 o
2 0 3 1583.660 1326.850 72.057 0.063 o
2 0 4 15.908 10.979 0.736 122.835 o
2 0 5 662.818 561.235 18.038 0.389 o
2 0 6 163.576 208.830 4.578 3.784 o
2 0 7 572.209 437.548 7.753 0.576 o
2 0 8 61.992 78.906 1.251 17.633 o
2 0 9 323.370 326.834 7.417 1.356 o
2 0 10 8.839 7.306 0.725 215.792 o
2 0 11 6.790 3.188 1.031 285.448 o
2 0 12 127.735 133.101 3.132 6.457 o
2 0 13 137.188 117.041 4.304 6.158 o
2 0 14 0.024 -1.229 1.339 834.111 o
2 0 15 248.474 260.899 8.926 1.984 o
2 0 16 83.534 86.620 3.324 11.848 o
2 0 17 12.620 14.083 2.391 91.984 o
2 0 18 0.081 -1.753 2.391 261.325 o
2 0 19 16.866 24.229 3.507 52.021 o
2 0 20 6.684 12.274 3.029 95.182 o
2 0 21 5.031 1.594 2.869 135.447 o
2 1 0 5852.330 6726.170 41.922 0.005 o
2 1 1 801.546 842.838 59.456 0.161 o
2 1 2 6916.080 7759.580 544.269 0.002 o
2 1 3 2245.170 2333.040 202.836 0.018 o
2 1 4 409.953 400.489 24.388 0.690 o
2 1 5 42.705 60.628 2.630 25.082 o
2 1 6 12.719 1.362 0.797 198.135 o
2 1 7 2.427 10.176 1.594 239.205 o
2 1 8 227.522 297.452 16.099 1.618 o
2 1 9 116.529 107.824 7.731 6.232 o
2 1 10 504.834 481.864 7.811 0.641 o
2 1 11 99.776 102.026 1.846 9.782 o
2 1 12 62.542 69.976 3.666 16.240 o
2 1 13 56.721 55.312 3.507 19.551 o
2 1 14 37.232 32.199 3.188 33.235 o
2 1 15 222.233 193.351 6.217 2.769 o
2 1 16 43.508 45.429 3.826 24.584 o
2 1 17 4.988 3.029 2.710 142.393 o
2 1 18 0.074 -1.116 2.869 181.923 o
2 1 19 0.126 -1.435 3.188 147.120 o
2 1 20 5.925 -2.710 3.347 106.465 o
2 1 21 0.365 -1.594 3.347 132.182 o
2 2 0 620.965 647.572 63.521 0.198 o
2 2 1 116.409 95.523 4.386 7.893 o
2 2 2 450.633 526.349 23.629 0.564 o
2 2 3 601.191 564.135 23.352 0.409 o
2 2 4 7.886 12.708 0.953 180.308 o
2 2 5 101.569 90.808 6.774 7.896 o
2 2 6 21.054 25.676 1.263 69.617 o
2 2 7 362.658 333.128 21.360 0.895 o
2 2 8 1375.210 1499.040 73.164 0.068 o
2 2 9 10.539 15.819 2.072 105.964 o
2 2 10 28.284 30.726 1.518 50.890 o
2 2 11 302.926 305.386 20.642 1.103 o
2 2 12 199.176 210.248 5.420 3.037 o
2 2 13 4.834 3.826 1.594 255.496 o
2 2 14 18.980 20.084 2.391 67.268 o
2 2 15 287.051 283.571 7.332 1.678 o
2 2 16 1.640 1.913 1.913 306.369 o
2 2 17 0.484 2.391 2.232 260.054 o
2 2 18 4.229 0.000 2.550 175.599 o
2 2 19 23.488 19.128 3.666 45.775 o
2 2 20 25.063 38.734 5.101 27.916 o
2 2 21 0.444 -4.623 3.666 110.170 o
2 3 0 2913.220 2875.160 222.681 0.013 o
2 3 1 1875.230 1713.160 134.932 0.033 o
2 3 2 507.384 575.619 25.992 0.463 o
2 3 3 217.913 205.338 12.353 2.273 o
2 3 4 56.794 75.399 1.723 19.117 o
2 3 5 363.224 394.277 20.722 0.842 o
2 3 6 83.181 114.923 2.949 10.448 o
2 3 7 68.157 56.970 1.631 18.612 o
2 3 8 104.484 119.533 7.731 6.505 o
2 3 9 83.161 81.106 5.420 10.662 o
2 3 10 25.242 24.275 1.414 61.338 o
2 3 11 71.734 68.787 2.630 15.628 o
2 3 12 12.117 11.636 2.232 103.207 o
2 3 13 0.002 -0.638 1.594 591.707 o
2 3 14 4.292 3.985 1.913 222.307 o
2 3 15 10.058 12.911 2.391 103.957 o
2 3 16 9.203 8.767 2.072 132.451 o
2 3 17 2.064 7.173 2.072 212.594 o
2 3 18 9.680 10.202 2.391 111.737 o
2 3 19 2.953 2.710 2.550 174.790 o
2 3 20 7.385 16.259 3.666 69.603 o
2 3 21 16.940 31.402 4.782 35.814 o
2 4 0 239.748 300.178 38.017 0.697 o
2 4 1 2869.810 2741.460 398.419 0.007 o
2 4 2 996.926 1002.550 85.279 0.095 o
2 4 3 4.489 5.349 0.690 372.406 o
2 4 4 446.909 538.347 24.707 0.550 o
2 4 5 134.681 187.264 8.847 4.093 o
2 4 6 75.878 101.989 10.680 6.539 o
2 4 7 9.287 6.146 1.014 203.251 o
2 4 8 19.232 25.136 1.691 70.281 o
2 4 9 36.034 45.868 2.550 32.372 o
2 4 10 25.646 23.614 1.472 60.790 o
2 4 11 69.340 60.986 2.144 17.401 o
2 4 12 7.788 9.883 2.391 122.330 o
2 4 13 149.720 162.428 5.579 4.617 o
2 4 14 41.746 41.444 3.826 26.056 o
2 4 15 84.305 80.337 4.623 11.218 o
2 4 16 66.925 51.486 3.985 16.798 o
2 4 17 59.755 77.149 4.463 15.039 o
2 4 18 32.406 35.705 3.347 34.388 o
2 4 19 3.744 1.913 2.072 228.166 o
2 4 20 24.638 28.851 3.666 40.425 o
2 4 21 4.651 11.317 3.507 85.754 o
2 5 0 593.101 617.675 65.035 0.201 o
2 5 1 2996.620 2877.920 360.003 0.008 o
2 5 2 2720.130 2673.320 165.455 0.017 o
2 5 3 3.554 3.172 2.401 181.556 o
2 5 4 1154.300 1260.940 35.705 0.114 o
2 5 5 204.282 143.584 11.556 2.842 o
2 5 6 82.153 123.008 2.563 10.285 o
2 5 7 161.051 111.691 4.144 5.309 o
2 5 8 42.985 52.089 2.550 27.005 o
2 5 9 83.890 98.151 5.260 9.895 o
2 5 10 196.881 193.517 10.600 2.729 o
2 5 11 391.478 361.138 22.555 0.784 o
2 5 12 25.925 32.836 1.828 50.838 o
2 5 13 7.934 3.985 2.391 139.918 o
2 5 14 80.757 68.861 4.463 12.482 o
2 5 15 90.627 82.728 4.782 10.313 o
2 5 16 9.800 10.202 3.188 83.670 o
2 5 17 10.473 9.883 3.188 82.311 o
2 5 18 1.224 3.826 2.550 187.513 o
2 5 19 4.688 6.854 2.550 142.322 o
2 5 20 0.960 3.029 2.550 195.458 o
2 5 21 0.077 -1.275 2.710 203.808 o
2 6 0 19.683 22.303 3.188 53.641 o
2 6 1 674.292 629.757 67.266 0.179 o
2 6 2 17.341 23.316 5.340 33.318 o
2 6 3 176.951 145.497 25.185 1.552 o
2 6 4 398.199 451.660 22.475 0.698 o
2 6 5 11.612 18.653 2.072 95.726 o
2 6 6 5.819 11.570 1.339 194.249 o
2 6 7 177.826 188.225 8.926 3.232 o
2 6 8 95.295 90.043 2.604 10.624 o
2 6 9 169.324 181.095 8.528 3.494 o
2 6 10 87.499 69.740 2.391 13.008 o
2 6 11 78.394 75.019 6.695 10.280 o
2 6 12 117.671 119.241 8.209 5.774 o
2 6 13 0.122 -0.797 2.072 345.594 o
2 6 14 292.781 277.195 7.492 1.658 o
2 6 15 0.001 2.391 2.550 212.589 o
2 6 16 30.279 29.329 4.144 33.101 o
2 6 17 0.145 2.072 3.188 140.218 o
2 6 18 1.072 2.072 3.029 147.685 o
2 6 19 13.236 11.158 3.188 74.148 o
2 6 20 0.493 -1.594 2.710 198.501 o
2 6 21 14.853 18.012 3.347 61.494 o
2 7 0 301.026 315.623 44.552 0.513 o
2 7 1 35.084 30.752 6.854 18.876 o
2 7 2 327.837 298.515 46.385 0.475 o
2 7 3 2.186 3.242 1.514 363.106 o
2 7 4 42.308 54.833 3.029 25.480 o
2 7 5 0.841 0.956 1.435 559.648 o
2 7 6 27.577 30.445 2.869 43.187 o
2 7 7 44.123 39.652 2.072 30.862 o
2 7 8 4.648 6.515 1.452 248.113 o
2 7 9 197.784 182.454 8.129 3.049 o
2 7 10 3.304 2.461 1.379 365.534 o
2 7 11 79.255 79.337 3.029 13.129 o
2 7 12 17.925 25.243 1.951 70.008 o
2 7 13 78.541 73.583 2.873 13.796 o
2 7 14 177.967 178.208 6.217 3.642 o
2 7 15 48.579 47.023 4.304 21.285 o
2 7 16 7.710 4.304 3.188 99.202 o
2 7 17 26.108 23.591 4.304 36.304 o
2 7 18 16.948 24.069 4.144 44.508 o
2 7 19 18.062 32.836 4.463 37.277 o
2 7 20 5.940 8.289 3.029 105.246 o
2 8 0 439.552 434.512 56.906 0.298 o
2 8 1 3.617 5.189 1.494 283.783 o
2 8 2 237.747 224.645 25.902 1.191 o
2 8 3 71.224 78.903 3.985 13.576 o
2 8 4 51.839 55.152 3.347 21.284 o
2 8 5 0.009 3.826 1.594 434.502 o
2 8 6 10.063 12.592 2.391 104.613 o
2 8 7 21.549 28.373 3.029 49.314 o
2 8 8 0.740 0.159 2.072 321.121 o
2 8 9 21.739 17.215 3.188 54.288 o
2 8 10 4.894 3.826 2.710 140.295 o
2 8 11 2.222 2.317 1.679 337.421 o
2 8 12 8.835 9.013 1.744 150.932 o
2 8 13 0.401 2.314 1.445 531.049 o
2 8 14 0.911 -1.913 2.550 216.779 o
2 8 15 57.268 55.152 4.623 17.388 o
2 8 16 8.047 6.535 3.347 88.492 o
2 8 17 35.096 32.996 4.623 27.344 o
2 8 18 9.202 16.578 3.985 59.663 o
2 8 19 0.020 2.710 3.347 126.798 o
2 9 0 21.021 20.401 3.268 52.188 o
2 9 1 45.094 57.974 7.093 14.405 o
2 9 2 144.658 132.307 18.729 2.486 o
2 9 3 0.729 1.753 1.913 339.788 o
2 9 4 0.030 -0.319 1.753 486.957 o
2 9 5 13.394 7.332 2.232 107.025 o
2 9 6 2.790 5.898 2.072 211.242 o
2 9 7 35.961 29.170 3.188 35.032 o
2 9 8 30.578 29.329 3.347 37.883 o
2 9 9 51.243 42.560 3.985 21.975 o
2 9 10 48.872 35.546 4.304 22.976 o
2 9 11 0.233 -1.913 2.869 180.282 o
2 9 12 2.230 2.710 2.710 165.612 o
2 9 13 0.112 0.159 2.232 296.591 o
2 10 0 18.786 28.373 2.757 55.779 o
2 10 1 4.080 2.217 3.108 123.212 o
2 10 2 16.316 24.229 3.347 54.794 o
2 10 3 1.733 -2.072 2.232 258.905 o
2 10 4 21.135 21.200 3.029 54.357 o
2 10 5 8.762 10.520 2.550 108.883 o
2 10 6 4.299 11.317 2.869 113.237 o
2 10 7 7.007 8.608 2.869 107.269 o
2 10 8 27.187 19.287 3.666 42.294 o
2 10 9 0.191 -4.144 3.029 162.371 o
2 10 10 22.608 24.707 4.304 38.277 o
2 10 11 9.925 13.389 3.985 60.907 o
2 10 12 0.382 3.985 3.507 111.911 o
2 10 13 11.227 10.839 3.188 79.192 o
2 11 0 1.404 1.022 2.196 262.083 o
2 11 1 2.896 5.898 3.188 115.303 o
2 11 2 30.189 31.561 3.826 34.413 o
2 11 3 8.471 10.361 3.188 87.132 o
2 11 4 1.895 3.507 2.869 150.366 o
2 11 5 13.491 18.012 3.507 60.923 o
2 11 6 8.529 12.114 3.507 75.468 o
2 11 7 1.404 6.695 3.188 120.450 o
2 11 8 23.075 20.084 4.304 39.596 o
2 11 9 0.480 -3.666 3.347 131.555 o
2 11 10 0.038 -0.478 3.666 111.745 o
2 11 11 4.409 1.435 4.144 76.387 o
2 11 12 16.655 17.375 4.782 40.567 o
2 11 13 8.715 5.579 3.666 77.780 o
2 12 0 0.625 0.638 4.463 73.837 o
2 12 1 28.287 26.301 5.101 29.165 o
2 12 2 10.669 9.883 4.304 56.234 o
2 12 3 4.951 5.420 4.304 67.304 o
2 12 4 3.670 8.767 4.304 66.686 o
2 12 5 42.116 49.414 5.260 20.114 o
2 12 6 6.667 7.811 4.144 66.667 o
2 12 7 3.162 -2.391 3.985 86.392 o
2 12 8 0.032 -2.550 4.304 81.130 o
2 12 9 0.142 -4.304 4.304 80.904 o
2 12 10 3.981 4.623 4.782 57.895 o
2 12 11 0.003 -1.435 4.623 70.379 o
3 -10 0 10.655 4.463 4.304 59.709 o
3 -10 1 23.942 40.328 5.579 25.609 o
3 -10 2 3.439 4.782 4.144 75.016 o
3 -10 3 19.242 18.012 4.623 40.117 o
3 -10 4 44.972 59.615 5.420 17.872 o
3 -10 5 5.661 10.361 3.826 74.579 o
3 -10 6 7.402 7.811 3.666 78.220 o
3 -9 0 121.475 111.739 5.738 6.651 o
3 -9 1 141.583 149.357 6.376 4.923 o
3 -9 2 35.067 34.590 4.463 27.751 o
3 -9 3 148.626 129.432 6.217 5.051 o
3 -9 4 79.740 94.205 5.738 10.106 o
3 -9 5 31.491 35.068 4.941 26.886 o
3 -9 6 8.927 3.985 4.144 66.111 o
3 -9 7 7.890 6.535 4.463 58.693 o
3 -9 8 28.202 20.881 4.144 37.020 o
3 -9 9 0.030 -2.391 3.985 94.624 o
3 -8 0 16.660 20.562 3.029 61.575 o
3 -8 1 28.360 27.417 3.029 42.722 o
3 -8 2 113.933 118.752 5.101 7.081 o
3 -8 3 75.213 75.077 4.144 13.116 o
3 -8 4 13.712 16.578 2.550 80.936 o
3 -8 5 0.290 2.072 2.232 267.954 o
3 -8 6 24.776 26.176 3.268 44.823 o
3 -8 7 161.298 150.348 8.767 3.926 o
3 -8 8 92.216 90.712 4.166 10.149 o
3 -8 9 11.490 15.621 3.985 57.198 o
3 -8 10 0.000 -0.478 3.188 147.979 o
3 -8 11 27.104 35.865 4.304 32.099 o
3 -7 0 34.450 34.590 3.985 30.297 o
3 -7 1 843.839 827.601 12.911 0.240 o
3 -7 2 714.429 705.183 11.955 0.326 o
3 -7 3 20.278 27.257 3.826 43.401 o
3 -7 4 16.863 19.287 3.666 52.943 o
3 -7 5 45.294 45.347 2.746 26.991 o
3 -7 6 35.985 34.624 3.586 31.383 o
3 -7 7 18.199 22.992 2.335 66.699 o
3 -7 8 66.767 64.294 4.463 14.937 o
3 -7 9 2.243 4.623 2.391 189.400 o
3 -7 10 1.423 -2.550 2.232 265.755 o
3 -7 11 10.666 9.405 3.188 82.430 o
3 -7 12 1.508 4.463 3.666 98.580 o
3 -7 13 5.331 7.332 4.304 65.235 o
3 -6 0 151.439 150.792 4.941 4.843 o
3 -6 1 163.281 150.314 5.101 4.470 o
3 -6 2 17.249 13.868 2.391 78.430 o
3 -6 3 135.687 145.532 5.101 5.456 o
3 -6 4 2.710 7.811 2.391 167.216 o
3 -6 5 256.486 245.995 16.817 1.562 o
3 -6 6 43.976 43.330 2.818 27.882 o
3 -6 7 75.980 78.262 5.499 11.505 o
3 -6 8 4.199 3.126 1.617 275.797 o
3 -6 9 164.652 167.546 9.803 3.513 o
3 -6 10 0.082 2.550 3.029 153.156 o
3 -6 11 6.476 3.507 3.347 98.118 o
3 -6 12 17.543 18.968 3.666 52.311 o
3 -6 13 2.725 -0.478 3.029 143.435 o
3 -5 0 501.540 533.350 8.926 0.603 o
3 -5 1 672.899 704.704 10.520 0.354 o
3 -5 2 153.610 174.542 5.420 4.359 o
3 -5 3 333.422 343.506 7.332 1.274 o
3 -5 4 214.996 195.553 8.608 2.675 o
3 -5 5 704.289 687.739 17.943 0.324 o
3 -5 6 736.870 680.518 20.561 0.303 o
3 -5 7 1208.350 1179.550 51.434 0.102 o
3 -5 8 296.823 297.652 13.425 1.390 o
3 -5 9 113.636 96.680 3.627 8.312 o
3 -5 10 8.931 12.259 3.188 83.241 o
3 -5 11 147.222 137.083 5.101 5.188 o
3 -5 12 216.840 193.989 6.057 2.851 o
3 -5 13 0.282 -1.116 2.232 294.123 o
3 -5 14 3.613 3.826 3.188 116.768 o
3 -4 0 46.597 37.459 2.391 29.246 o
3 -4 1 26.047 20.562 2.072 57.739 o
3 -4 2 333.995 351.316 6.695 1.265 o
3 -4 3 145.068 142.184 4.304 5.311 o
3 -4 4 19.012 22.264 1.478 76.793 o
3 -4 5 364.720 317.381 7.360 1.199 o
3 -4 6 0.086 0.071 0.818 2069.450 o
3 -4 7 7.388 7.141 1.225 211.968 o
3 -4 8 39.023 38.839 1.783 35.247 o
3 -4 9 431.493 380.701 5.085 0.903 o
3 -4 10 615.203 619.808 32.326 0.337 o
3 -4 11 322.841 273.636 11.477 1.388 o
3 -4 12 7.839 4.043 1.646 195.166 o
3 -4 13 12.799 9.511 1.797 119.426 o
3 -4 14 83.336 96.148 3.217 11.351 o
3 -3 0 332.364 301.424 5.738 1.402 o
3 -3 1 457.646 451.578 7.173 0.752 o
3 -3 2 138.573 123.375 3.826 6.046 o
3 -3 3 354.055 346.797 4.338 1.217 o
3 -3 4 172.294 162.279 2.481 4.305 o
3 -3 5 0.197 1.431 0.787 1427.680 o
3 -3 6 71.835 78.135 1.957 15.190 o
3 -3 7 14.003 15.643 1.249 111.172 o
3 -3 8 191.771 174.266 3.391 3.634 o
3 -3 9 202.619 206.179 5.052 3.038 o
3 -3 10 176.462 170.593 6.057 3.772 o
3 -3 11 19.580 24.983 1.906 67.252 o
3 -3 12 696.253 661.501 7.377 0.357 o
3 -3 13 36.979 39.599 2.335 34.582 o
3 -3 14 7.940 10.501 1.877 145.191 o
3 -3 15 63.083 82.409 5.101 13.295 o
3 -3 16 181.101 180.121 6.854 3.491 o
3 -3 17 26.366 32.199 4.463 32.514 o
3 -3 18 7.130 4.304 3.507 88.561 o
3 -2 0 3378.130 3661.560 25.663 0.015 o
3 -2 1 4276.280 4511.480 30.127 0.010 o
3 -2 2 710.019 903.167 6.988 0.284 o
3 -2 3 578.032 714.085 11.078 0.417 o
3 -2 4 38.472 24.694 1.409 42.997 o
3 -2 5 433.351 473.730 8.680 0.769 o
3 -2 6 186.695 198.376 3.100 3.506 o
3 -2 7 10.571 12.135 1.282 143.677 o
3 -2 8 323.064 340.696 6.673 1.337 o
3 -2 9 30.422 26.135 1.409 51.664 o
3 -2 10 0.000 0.736 0.908 1506.230 o
3 -2 11 16.377 11.846 1.679 99.694 o
3 -2 12 31.442 31.086 2.254 43.022 o
3 -2 13 1.126 1.520 1.452 499.253 o
3 -2 14 520.679 476.604 9.405 0.614 o
3 -2 15 162.546 163.065 5.738 4.231 o
3 -2 16 23.028 22.316 2.869 52.867 o
3 -2 17 6.724 12.592 2.391 120.727 o
3 -2 18 7.683 12.592 2.710 102.821 o
3 -2 19 66.294 73.802 4.463 14.226 o
3 -1 0 43.123 51.327 2.550 27.118 o
3 -1 1 430.542 423.683 6.217 0.846 o
3 -1 2 140.439 111.026 2.367 6.490 o
3 -1 3 1649.080 1809.280 13.389 0.062 o
3 -1 4 454.190 499.882 18.145 0.630 o
3 -1 5 319.563 285.346 10.289 1.409 o
3 -1 6 540.809 487.955 8.724 0.581 o
3 -1 7 14.038 20.451 2.168 82.589 o
3 -1 8 125.523 116.975 2.335 7.156 o
3 -1 9 110.558 99.736 2.069 8.868 o
3 -1 10 295.908 284.796 3.506 1.694 o
3 -1 11 0.257 1.846 0.725 1383.110 o
3 -1 12 101.139 104.766 2.791 9.266 o
3 -1 13 137.109 133.715 3.359 5.959 o
3 -1 14 7.805 8.608 2.550 118.095 o
3 -1 15 4.614 8.608 2.710 127.101 o
3 -1 16 11.715 15.940 3.188 72.268 o
3 -1 17 7.494 11.317 3.188 88.579 o
3 -1 18 2.322 3.029 2.869 148.970 o
3 -1 19 35.379 47.023 4.463 25.148 o
3 -1 20 10.879 22.157 3.826 56.359 o
3 0 0 1225.620 1355.670 18.480 0.109 o
3 0 1 50.424 56.493 1.744 24.360 o
3 0 2 0.111 1.324 0.484 2501.430 o
3 0 3 894.273 802.463 16.445 0.224 o
3 0 4 116.434 96.135 2.596 8.421 o
3 0 5 3470.160 3675.740 135.145 0.013 o
3 0 6 2085.870 1993.150 53.653 0.040 o
3 0 7 56.591 58.061 1.921 21.595 o
3 0 8 0.870 1.188 0.501 1583.250 o
3 0 9 1794.270 1915.120 29.403 0.053 o
3 0 10 62.660 41.394 1.563 22.790 o
3 0 11 1.573 0.543 0.837 949.103 o
3 0 12 69.563 62.562 2.211 17.108 o
3 0 13 294.000 270.464 14.505 1.427 o
3 0 14 33.362 31.721 3.507 34.197 o
3 0 15 1.310 0.319 2.391 234.323 o
3 0 16 3.803 1.116 2.550 174.252 o
3 0 17 6.251 4.782 3.029 111.282 o
3 0 18 1.082 -1.435 3.029 155.250 o
3 0 19 17.038 21.041 4.304 43.996 o
3 0 20 6.882 6.057 3.985 71.947 o
3 1 0 1052.410 1221.640 10.999 0.143 o
3 1 1 25.451 46.593 4.543 28.959 o
3 1 2 616.019 618.848 41.763 0.291 o
3 1 3 1673.560 1721.110 144.655 0.034 o
3 1 4 1243.710 1180.010 62.963 0.091 o
3 1 5 160.040 139.611 9.245 3.980 o
3 1 6 15.332 29.224 2.391 65.440 o
3 1 7 14.115 16.894 1.427 103.963 o
3 1 8 283.943 255.596 7.082 1.802 o
3 1 9 15.864 27.032 1.178 82.311 o
3 1 10 785.345 755.862 6.317 0.284 o
3 1 11 724.549 691.454 16.381 0.316 o
3 1 12 0.043 0.750 0.953 1359.180 o
3 1 13 264.135 226.941 11.716 1.853 o
3 1 14 461.047 470.547 9.245 0.716 o
3 1 15 167.686 136.605 5.101 4.540 o
3 1 16 21.099 22.157 2.710 57.521 o
3 1 17 16.848 14.824 2.710 72.127 o
3 1 18 3.382 6.057 2.391 169.211 o
3 1 19 0.027 -0.319 2.550 230.763 o
3 1 20 0.618 1.116 2.869 171.055 o
3 1 21 21.028 17.056 3.985 45.739 o
3 2 0 909.479 914.237 113.652 0.075 o
3 2 1 1.447 0.939 0.578 1200.900 o
3 2 2 613.414 661.860 28.320 0.346 o
3 2 3 479.575 492.074 36.104 0.432 o
3 2 4 1697.010 1720.260 144.814 0.033 o
3 2 5 693.872 763.073 56.826 0.194 o
3 2 6 30.125 24.854 1.293 53.576 o
3 2 7 6.367 2.607 0.956 317.090 o
3 2 8 231.879 209.817 3.245 2.666 o
3 2 9 176.827 202.650 13.389 2.594 o
3 2 10 13.948 13.610 1.225 117.479 o
3 2 11 1.643 1.622 0.953 720.107 o
3 2 12 0.070 -0.478 1.435 719.196 o
3 2 13 174.194 157.805 5.260 4.064 o
3 2 14 14.027 20.244 2.869 69.405 o
3 2 15 151.296 152.386 5.738 4.694 o
3 2 16 364.873 376.979 8.926 1.069 o
3 2 17 7.143 4.463 2.550 133.816 o
3 2 18 2.924 4.144 2.391 184.214 o
3 2 19 16.334 22.475 3.347 55.961 o
3 2 20 22.760 22.953 3.347 47.810 o
3 2 21 1.903 -0.797 2.550 202.796 o
3 3 0 778.427 820.696 76.671 0.132 o
3 3 1 14.899 36.527 4.439 38.368 o
3 3 2 2356.430 2298.160 108.631 0.027 o
3 3 3 384.780 411.445 27.417 0.670 o
3 3 4 295.907 331.888 32.836 0.738 o
3 3 5 57.798 80.687 9.325 9.015 o
3 3 6 411.230 454.161 19.128 0.721 o
3 3 7 403.642 453.136 33.793 0.533 o
3 3 8 309.204 329.387 12.194 1.303 o
3 3 9 0.350 -0.032 1.355 751.386 o
3 3 10 51.375 51.826 1.951 24.615 o
3 3 11 0.082 1.435 0.941 1188.050 o
3 3 12 1.010 2.405 1.180 612.926 o
3 3 13 254.902 261.415 7.014 2.009 o
3 3 14 16.396 20.722 3.347 57.106 o
3 3 15 0.039 -1.435 2.391 262.226 o
3 3 16 127.997 108.073 5.579 6.472 o
3 3 17 39.274 48.298 4.623 23.023 o
3 3 18 8.464 4.463 3.188 96.322 o
3 3 19 4.199 5.898 3.188 109.635 o
3 3 20 8.256 10.202 3.507 78.218 o
3 3 21 17.150 20.403 3.826 49.867 o
3 4 0 590.203 549.288 63.202 0.215 o
3 4 1 1873.000 1763.960 192.793 0.023 o
3 4 2 243.294 214.386 13.715 1.926 o
3 4 3 27.821 14.326 0.948 69.358 o
3 4 4 940.149 1041.150 40.248 0.155 o
3 4 5 27.073 29.809 1.379 53.978 o
3 4 6 131.812 143.332 12.433 3.810 o
3 4 7 114.331 112.788 2.472 7.993 o
3 4 8 94.824 102.245 2.519 10.067 o
3 4 9 455.564 521.870 30.844 0.489 o
3 4 10 130.030 127.539 4.304 6.247 o
3 4 11 23.569 18.804 1.679 67.811 o
3 4 12 56.961 54.890 2.449 21.285 o
3 4 13 257.534 248.982 6.854 2.046 o
3 4 14 2.417 0.638 2.232 238.787 o
3 4 15 61.438 51.008 4.144 17.789 o
3 4 16 98.613 101.537 5.420 8.470 o
3 4 17 9.257 6.376 3.347 85.341 o
3 4 18 4.771 -0.956 3.029 130.719 o
3 4 19 11.914 10.520 3.985 60.112 o
3 4 20 2.392 3.188 3.826 90.746 o
3 4 21 3.934 3.347 3.826 86.465 o
3 5 0 71.510 59.709 8.847 9.290 o
3 5 1 966.414 852.224 117.637 0.071 o
3 5 2 0.119 2.249 0.638 1503.190 o
3 5 3 12.386 7.580 1.261 148.299 o
3 5 4 80.119 80.019 3.666 12.492 o
3 5 5 21.728 23.222 2.232 61.144 o
3 5 6 53.037 45.698 1.913 25.259 o
3 5 7 79.329 70.356 8.687 8.585 o
3 5 8 0.897 -0.383 0.796 1419.100 o
3 5 9 28.116 26.222 1.723 53.037 o
3 5 10 124.100 129.060 8.050 5.416 o
3 5 11 121.537 119.246 3.098 7.184 o
3 5 12 74.919 77.201 3.029 13.973 o
3 5 13 381.128 385.587 8.289 1.012 o
3 5 14 118.663 137.721 5.420 6.259 o
3 5 15 2.859 1.913 2.232 220.092 o
3 5 16 1.169 -0.319 2.391 239.716 o
3 5 17 4.995 3.826 3.029 119.348 o
3 5 18 0.773 0.159 3.029 157.033 o
3 5 19 0.205 1.753 3.507 117.384 o
3 5 20 0.003 -5.738 3.507 122.284 o
3 5 21 68.086 106.001 7.014 9.555 o
3 6 0 457.116 430.937 51.566 0.331 o
3 6 1 1230.110 1089.950 145.372 0.046 o
3 6 2 2077.070 1972.850 289.788 0.013 o
3 6 3 337.239 312.714 40.487 0.553 o
3 6 4 5.991 9.137 1.195 220.981 o
3 6 5 1.011 1.195 0.881 973.561 o
3 6 6 0.832 2.409 0.996 764.146 o
3 6 7 30.259 29.533 1.992 46.572 o
3 6 8 16.854 24.880 3.029 57.852 o
3 6 9 135.482 116.269 5.021 6.087 o
3 6 10 14.252 12.190 1.578 111.054 o
3 6 11 24.194 23.635 1.793 60.794 o
3 6 12 154.693 152.114 8.926 4.022 o
3 6 13 107.309 103.422 3.156 8.691 o
3 6 14 22.937 14.824 2.869 58.352 o
3 6 15 134.659 125.447 5.260 5.865 o
3 6 16 175.028 157.646 6.057 3.950 o
3 6 17 0.030 1.116 2.550 221.707 o
3 6 18 1.203 -0.159 2.710 189.986 o
3 6 19 11.056 13.868 3.826 61.994 o
3 6 20 2.320 -2.072 3.507 112.136 o
3 6 21 47.184 54.674 6.057 16.488 o
3 7 0 534.325 473.951 67.187 0.216 o
3 7 1 218.171 203.163 27.178 1.208 o
3 7 2 967.056 853.190 100.342 0.086 o
3 7 3 65.202 57.753 6.615 12.639 o
3 7 4 5.181 4.941 1.753 218.183 o
3 7 5 8.388 3.985 1.753 180.050 o
3 7 6 33.935 35.865 2.710 36.499 o
3 7 7 0.319 2.710 1.753 388.132 o
3 7 8 1.418 1.195 1.240 600.694 o
3 7 9 8.698 4.805 1.913 161.174 o
3 7 10 101.136 100.840 3.507 9.182 o
3 7 11 35.202 28.621 2.260 40.621 o
3 7 12 144.337 146.849 3.549 5.363 o
3 7 13 0.066 0.615 1.275 834.221 o
3 7 14 33.920 29.011 3.188 36.506 o
3 7 15 7.197 8.608 2.550 121.309 o
3 7 16 25.129 25.663 3.347 44.038 o
3 7 17 34.772 31.561 3.985 30.913 o
3 7 18 0.998 2.232 3.029 147.645 o
3 7 19 1.911 -1.594 3.188 135.751 o
3 7 20 25.094 18.809 4.463 37.265 o
3 8 0 106.617 91.936 13.868 4.354 o
3 8 1 106.330 98.875 7.651 6.946 o
3 8 2 480.158 426.546 63.282 0.250 o
3 8 3 117.093 100.143 15.143 3.709 o
3 8 4 210.863 220.927 6.695 2.706 o
3 8 5 364.023 379.530 8.448 1.074 o
3 8 6 382.973 404.396 8.608 0.976 o
3 8 7 12.070 15.302 2.550 87.570 o
3 8 8 4.493 1.435 1.753 267.108 o
3 8 9 119.737 122.419 4.941 6.720 o
3 8 10 17.558 27.417 3.347 51.195 o
3 8 11 13.555 12.752 3.029 75.311 o
3 8 12 102.851 97.871 5.101 8.455 o
3 8 13 55.890 60.713 2.859 20.107 o
3 8 14 108.089 95.799 4.623 8.369 o
3 8 15 7.951 7.492 2.710 112.702 o
3 8 16 0.111 -0.638 2.391 260.684 o
3 8 17 7.260 5.420 3.029 105.705 o
3 8 18 1.042 -1.594 3.029 155.558 o
3 8 19 2.352 3.347 3.666 97.666 o
3 9 0 18.388 17.149 2.122 76.073 o
3 9 1 1.441 1.435 1.913 320.369 o
3 9 2 0.042 -0.671 3.666 111.731 o
3 9 3 44.039 43.357 4.623 22.301 o
3 9 4 20.373 23.272 3.826 45.135 o
3 9 5 35.977 35.865 4.144 28.509 o
3 9 6 82.807 76.831 4.782 11.458 o
3 9 7 17.288 20.084 3.188 58.581 o
3 9 8 0.341 1.753 2.232 270.474 o
3 9 9 267.704 253.923 7.014 1.934 o
3 9 10 172.306 179.802 6.057 3.762 o
3 9 11 6.666 8.767 2.869 108.380 o
3 9 12 1.566 2.550 2.869 156.620 o
3 9 13 96.818 105.682 5.579 8.367 o
3 10 0 14.629 12.724 2.604 82.496 o
3 10 1 40.393 37.256 3.269 29.673 o
3 10 2 0.370 1.566 2.471 226.032 o
3 10 3 118.076 110.942 6.217 6.672 o
3 10 4 2.287 1.435 3.347 118.838 o
3 10 5 35.413 37.299 4.623 26.350 o
3 10 6 0.090 3.029 3.507 115.121 o
3 10 7 57.443 57.862 4.623 17.066 o
3 10 8 13.412 16.896 3.507 61.925 o
3 10 9 5.321 8.129 2.710 124.464 o
3 10 10 0.087 1.753 2.391 243.554 o
3 10 11 14.034 9.086 2.869 82.594 o
3 10 12 0.946 1.116 2.869 168.030 o
3 10 13 7.967 6.854 3.507 82.945 o
3 11 0 3.884 4.310 2.698 146.595 o
3 11 1 3.005 3.202 2.471 180.030 o
3 11 2 78.122 90.220 6.376 9.914 o
3 11 3 7.343 11.955 4.304 59.135 o
3 11 4 28.441 40.169 5.420 24.864 o
3 11 5 10.459 8.448 4.144 60.491 o
3 11 6 42.337 43.994 5.420 20.279 o
3 11 7 3.536 10.042 3.826 79.438 o
3 11 8 46.355 54.515 4.623 20.054 o
3 11 9 0.372 0.159 2.869 178.058 o
3 11 10 8.160 11.158 2.869 97.791 o
3 11 11 0.936 -0.638 2.710 193.104 o
3 11 12 14.279 16.578 3.666 58.126 o
3 11 13 0.007 4.941 3.666 102.783 o
3 11 14 0.141 -3.029 3.666 111.344 o
3 12 0 0.047 2.503 2.633 199.201 o
3 12 1 0.789 2.232 4.144 83.147 o
3 12 2 0.313 0.478 3.985 93.172 o
3 12 3 2.310 10.202 4.782 56.627 o
3 12 4 0.146 -1.753 4.304 80.896 o
3 12 5 5.379 5.738 4.463 62.527 o
3 12 6 2.985 1.435 4.144 79.272 o
3 12 7 0.012 -0.478 3.826 102.726 o
3 12 8 4.241 6.217 3.666 87.947 o
3 12 9 13.456 22.953 3.826 52.629 o
3 12 10 0.023 2.391 3.188 139.979 o
3 12 11 0.203 -0.638 3.188 146.597 o
4 -10 0 3.197 4.941 3.826 86.314 o
4 -10 1 29.142 25.345 4.782 30.880 o
4 -10 2 0.817 -2.550 3.666 108.754 o
4 -10 3 31.982 15.621 4.782 31.881 o
4 -9 0 0.967 7.332 2.550 171.527 o
4 -9 1 78.876 77.787 4.623 12.007 o
4 -9 2 3.260 5.579 2.710 145.618 o
4 -9 3 44.752 50.211 3.826 23.276 o
4 -9 4 3.158 5.260 2.710 147.537 o
4 -9 5 38.368 36.184 3.826 28.703 o
4 -9 6 2.912 2.550 3.347 113.556 o
4 -9 7 15.789 14.187 4.304 48.275 o
4 -8 0 32.821 39.212 4.782 26.294 o
4 -8 1 85.360 80.815 5.420 10.458 o
4 -8 2 93.021 98.668 5.898 8.717 o
4 -8 3 23.262 16.737 4.144 42.247 o
4 -8 4 0.310 -0.956 3.507 120.858 o
4 -8 5 1.398 -1.594 3.188 138.862 o
4 -8 6 1.131 2.869 2.869 158.859 o
4 -8 7 0.203 0.319 2.710 200.138 o
4 -8 8 0.507 2.391 2.869 166.243 o
4 -7 0 81.321 78.106 4.304 11.956 o
4 -7 1 34.178 36.502 3.347 33.028 o
4 -7 2 229.911 235.752 7.014 2.371 o
4 -7 3 58.373 64.876 4.144 16.943 o
4 -7 4 207.871 217.739 7.014 2.745 o
4 -7 5 8.487 7.811 3.029 96.651 o
4 -7 6 0.977 0.000 3.188 141.509 o
4 -7 7 65.423 76.352 5.420 13.004 o
4 -7 8 169.634 190.397 4.879 3.828 o
4 -7 9 16.017 21.011 2.811 65.736 o
4 -7 10 14.377 16.099 4.144 50.946 o
4 -6 0 61.389 58.818 4.304 16.693 o
4 -6 1 3.437 2.710 2.550 169.976 o
4 -6 2 134.749 130.548 5.579 5.680 o
4 -6 3 9.903 10.520 3.029 87.768 o
4 -6 4 29.723 30.924 3.507 36.911 o
4 -6 5 245.634 248.025 7.014 2.151 o
4 -6 6 9.363 15.462 2.550 96.429 o
4 -6 7 70.137 50.937 2.534 18.036 o
4 -6 8 48.431 43.440 2.678 26.187 o
4 -6 9 54.714 56.680 3.150 20.559 o
4 -6 10 2.073 -1.753 2.550 200.562 o
4 -5 0 0.772 -2.710 1.435 620.232 o
4 -5 1 7.190 11.955 2.072 135.277 o
4 -5 2 869.650 782.491 11.636 0.240 o
4 -5 3 254.203 236.389 6.376 2.152 o
4 -5 4 52.711 57.384 3.666 20.067 o
4 -5 5 55.008 47.182 3.666 20.870 o
4 -5 6 0.136 -1.018 1.452 692.034 o
4 -5 7 8.213 8.964 2.245 129.654 o
4 -5 8 85.479 86.033 2.602 12.040 o
4 -5 9 35.246 35.910 1.966 38.716 o
4 -5 10 9.268 6.233 1.334 184.191 o
4 -4 0 42.241 48.298 3.507 25.493 o
4 -4 1 492.358 500.992 8.926 0.640 o
4 -4 2 79.081 71.570 3.985 12.960 o
4 -4 3 51.316 57.065 3.826 20.177 o
4 -4 4 14.778 10.680 2.710 82.385 o
4 -4 5 121.012 118.292 8.129 5.695 o
4 -4 6 155.756 153.223 4.330 4.754 o
4 -4 7 29.958 22.424 1.490 54.555 o
4 -4 8 1.404 -0.411 1.637 448.836 o
4 -4 9 41.102 42.577 2.221 31.366 o
4 -4 10 12.668 11.156 1.467 126.070 o
4 -4 11 41.877 35.068 2.869 30.960 o
4 -4 12 60.663 54.674 3.666 18.351 o
4 -4 13 10.035 6.376 2.869 99.684 o
4 -4 14 35.467 28.532 3.985 31.346 o
4 -4 15 46.918 49.095 4.623 20.631 o
4 -3 0 155.231 159.399 4.623 4.637 o
4 -3 1 28.350 29.329 2.391 46.311 o
4 -3 2 248.360 339.839 6.695 1.767 o
4 -3 3 26.586 36.343 2.550 43.445 o
4 -3 4 14.230 17.659 2.072 88.272 o
4 -3 5 52.261 54.005 2.083 23.632 o
4 -3 6 7.031 9.557 1.071 208.553 o
4 -3 7 395.351 381.435 6.539 0.993 o
4 -3 8 276.511 235.867 7.429 1.921 o
4 -3 9 196.029 193.893 3.329 3.356 o
4 -3 10 235.806 218.408 5.891 2.458 o
4 -3 11 87.016 79.540 4.463 11.080 o
4 -3 12 270.107 218.855 6.695 2.074 o
4 -3 13 31.023 27.735 3.347 38.149 o
4 -3 14 0.615 -1.275 2.072 327.946 o
4 -3 15 23.612 34.430 3.347 41.441 o
4 -3 16 0.619 4.463 2.232 236.660 o
4 -3 17 1.129 2.232 2.391 221.344 o
4 -3 18 7.536 7.811 2.710 113.909 o
4 -2 0 4.228 1.913 1.275 360.758 o
4 -2 1 1.008 0.638 1.116 800.915 o
4 -2 2 207.609 243.562 5.260 2.682 o
4 -2 3 43.171 35.838 1.837 33.261 o
4 -2 4 129.291 130.181 2.873 6.496 o
4 -2 5 21.251 26.619 1.857 62.844 o
4 -2 6 213.347 208.959 6.910 2.738 o
4 -2 7 102.733 99.264 2.123 9.564 o
4 -2 8 316.850 303.020 5.861 1.476 o
4 -2 9 198.519 167.322 3.257 3.573 o
4 -2 10 43.641 43.168 2.630 28.630 o
4 -2 11 286.586 255.198 6.695 1.796 o
4 -2 12 65.689 61.528 3.507 16.669 o
4 -2 13 49.796 49.254 3.347 22.915 o
4 -2 14 11.221 9.405 2.550 100.875 o
4 -2 15 104.141 126.563 5.738 7.178 o
4 -2 16 7.288 11.477 3.507 78.982 o
4 -2 17 9.030 10.680 3.666 71.795 o
4 -2 18 3.515 3.666 3.826 87.130 o
4 -2 19 4.227 11.796 4.463 60.015 o
4 -1 0 206.728 225.550 4.941 2.835 o
4 -1 1 117.365 143.459 4.144 6.514 o
4 -1 2 1136.040 1264.670 12.752 0.127 o
4 -1 3 19.367 19.102 1.518 79.674 o
4 -1 4 9.191 13.582 1.406 144.414 o
4 -1 5 18.687 18.544 2.311 70.708 o
4 -1 6 24.370 17.098 1.494 69.782 o
4 -1 7 434.892 436.386 6.098 0.822 o
4 -1 8 201.854 184.606 6.269 3.138 o
4 -1 9 100.672 92.479 2.298 10.042 o
4 -1 10 234.631 204.757 3.699 2.648 o
4 -1 11 13.121 14.331 1.744 106.982 o
4 -1 12 3.131 4.623 2.550 163.857 o
4 -1 13 50.586 45.907 3.985 21.660 o
4 -1 14 14.053 5.898 2.710 91.815 o
4 -1 15 2.869 1.913 2.710 163.457 o
4 -1 16 13.079 25.026 3.826 51.854 o
4 -1 17 75.308 96.755 5.420 10.665 o
4 -1 18 2.919 4.304 3.188 118.904 o
4 -1 19 0.439 -1.753 3.188 145.013 o
4 0 0 32.086 24.230 1.691 49.251 o
4 0 1 2725.360 3067.220 16.174 0.023 o
4 0 2 43.810 32.902 2.458 31.903 o
4 0 3 2641.680 3020.910 59.217 0.023 o
4 0 4 122.102 119.697 4.318 6.843 o
4 0 5 231.941 232.166 4.677 2.475 o
4 0 6 1.162 1.175 0.963 852.402 o
4 0 7 598.415 621.574 9.525 0.443 o
4 0 8 4.711 6.002 0.706 345.845 o
4 0 9 325.157 315.992 9.145 1.338 o
4 0 10 34.031 31.115 1.951 42.025 o
4 0 11 21.649 28.224 2.133 58.087 o
4 0 12 0.492 -1.275 1.753 454.702 o
4 0 13 14.637 14.346 2.550 81.459 o
4 0 14 111.918 109.826 4.782 7.577 o
4 0 15 25.972 18.490 2.710 53.153 o
4 0 16 0.678 0.956 1.913 357.276 o
4 0 17 2.110 5.898 2.232 201.626 o
4 0 18 11.236 15.143 2.710 86.144 o
4 0 19 18.342 18.172 3.029 60.774 o
4 0 20 22.984 32.517 3.507 41.553 o
4 1 0 14.926 8.289 1.913 107.939 o
4 1 1 1530.380 1873.420 16.099 0.067 o
4 1 2 0.462 -0.141 1.036 1163.490 o
4 1 3 123.560 164.993 6.774 5.169 o
4 1 4 745.841 846.260 39.770 0.218 o
4 1 5 32.979 40.737 2.630 35.791 o
4 1 6 61.285 77.278 9.723 8.522 o
4 1 7 540.449 509.932 14.027 0.542 o
4 1 8 39.723 31.571 1.753 37.584 o
4 1 9 194.115 190.175 6.057 3.239 o
4 1 10 17.989 19.908 1.342 84.883 o
4 1 11 453.117 436.883 11.001 0.749 o
4 1 12 4.059 2.726 1.004 409.600 o
4 1 13 4.261 6.695 1.913 201.755 o
4 1 14 1.108 -0.797 1.913 359.257 o
4 1 15 0.537 1.913 2.391 233.895 o
4 1 16 117.207 124.810 5.738 6.539 o
4 1 17 91.406 93.249 5.420 9.350 o
4 1 18 0.162 -2.869 2.710 202.706 o
4 1 19 18.806 24.069 4.144 42.904 o
4 1 20 16.547 21.997 4.144 45.813 o
4 2 0 159.540 222.840 4.941 3.688 o
4 2 1 10.580 11.158 1.913 123.266 o
4 2 2 614.658 595.053 51.806 0.250 o
4 2 3 832.301 867.584 47.900 0.178 o
4 2 4 119.693 134.996 8.687 5.262 o
4 2 5 23.648 19.908 2.710 55.404 o
4 2 6 274.687 298.199 11.477 1.572 o
4 2 7 310.780 320.843 18.650 1.120 o
4 2 8 78.249 83.962 4.543 11.775 o
4 2 9 76.336 95.301 5.420 10.634 o
4 2 10 302.442 293.152 16.817 1.257 o
4 2 11 25.212 23.442 1.857 58.651 o
4 2 12 2.054 -0.455 1.913 323.850 o
4 2 13 255.343 225.072 6.695 2.182 o
4 2 14 3.575 0.159 2.550 181.691 o
4 2 15 0.269 -0.638 2.550 226.776 o
4 2 16 0.219 -0.638 2.710 201.974 o
4 2 17 13.959 16.418 3.826 56.082 o
4 2 18 5.772 8.129 3.507 87.028 o
4 2 19 1.835 -2.232 3.188 136.205 o
4 2 20 0.265 0.797 3.666 109.334 o
4 3 0 36.371 28.271 3.746 32.159 o
4 3 1 614.868 566.521 54.355 0.243 o
4 3 2 492.875 501.339 29.825 0.475 o
4 3 3 20.291 21.115 2.046 68.142 o
4 3 4 597.914 640.708 32.278 0.341 o
4 3 5 25.530 17.673 1.674 64.979 o
4 3 6 948.350 1078.540 79.779 0.102 o
4 3 7 107.109 81.294 8.050 7.143 o
4 3 8 32.944 27.345 1.992 44.824 o
4 3 9 334.607 346.076 12.035 1.174 o
4 3 10 6.977 9.144 1.992 152.069 o
4 3 11 207.105 218.091 9.245 2.582 o
4 3 12 11.893 18.701 1.710 103.503 o
4 3 13 11.002 15.940 3.029 77.575 o
4 3 14 558.653 566.505 10.680 0.505 o
4 3 15 312.765 295.686 7.970 1.476 o
4 3 16 33.435 35.705 3.826 31.323 o
4 3 17 58.859 55.152 4.304 17.622 o
4 3 18 0.292 -0.478 2.550 226.416 o
4 3 19 3.561 0.638 2.869 148.647 o
4 3 20 2.233 0.000 3.347 122.500 o
4 3 21 15.551 18.968 4.623 42.514 o
4 4 0 264.211 229.398 42.161 0.612 o
4 4 1 337.179 366.136 46.545 0.448 o
4 4 2 267.045 258.036 19.319 1.360 o
4 4 3 205.210 204.686 13.258 2.313 o
4 4 4 138.352 140.972 7.612 4.878 o
4 4 5 204.122 240.099 20.483 1.603 o
4 4 6 36.207 48.896 1.857 33.494 o
4 4 7 96.150 119.144 8.289 6.636 o
4 4 8 167.007 156.338 6.695 4.067 o
4 4 9 1.028 -0.980 1.110 873.440 o
4 4 10 50.142 49.867 2.421 24.680 o
4 4 11 0.057 -0.456 1.180 1060.400 o
4 4 12 496.633 469.523 9.484 0.655 o
4 4 13 336.055 309.872 7.492 1.335 o
4 4 14 182.111 160.993 5.738 3.789 o
4 4 15 24.706 27.098 3.029 46.510 o
4 4 16 7.717 8.767 2.391 125.930 o
4 4 17 129.394 139.953 5.738 5.667 o
4 4 18 6.729 3.507 2.550 139.745 o
4 4 19 2.803 5.101 2.869 138.471 o
4 4 20 39.889 40.328 4.144 25.889 o
4 4 21 0.220 1.913 3.347 127.828 o
4 5 0 99.894 75.639 9.325 6.899 o
4 5 1 136.897 141.135 21.280 2.147 o
4 5 2 101.926 110.513 9.962 5.797 o
4 5 3 128.607 122.908 9.052 5.057 o
4 5 4 40.836 30.827 1.638 37.352 o
4 5 5 0.711 0.275 0.941 1166.390 o
4 5 6 312.492 381.791 22.953 0.914 o
4 5 7 212.040 179.741 10.441 2.644 o
4 5 8 776.322 762.458 25.105 0.258 o
4 5 9 8.526 9.051 1.406 172.201 o
4 5 10 76.499 75.550 6.137 10.972 o
4 5 11 19.385 19.918 3.029 57.776 o
4 5 12 134.811 144.016 18.012 2.634 o
4 5 13 1.994 6.969 1.679 272.801 o
4 5 14 419.121 397.542 8.608 0.888 o
4 5 15 11.769 13.549 2.391 95.957 o
4 5 16 72.701 66.151 3.985 14.354 o
4 5 17 68.794 61.528 3.985 15.442 o
4 5 18 28.370 34.590 3.347 37.569 o
4 5 19 0.274 1.435 2.391 243.019 o
4 5 20 0.241 1.275 2.550 217.262 o
4 5 21 15.054 16.259 3.666 57.265 o
4 6 0 2.928 8.608 2.710 137.457 o
4 6 1 30.246 37.327 5.579 24.043 o
4 6 2 1.105 -0.124 1.116 848.979 o
4 6 3 69.366 73.798 6.137 11.829 o
4 6 4 4.953 4.382 1.110 314.284 o
4 6 5 42.921 47.692 3.666 24.863 o
4 6 6 71.265 76.745 7.731 9.806 o
4 6 7 17.335 25.037 3.507 50.979 o
4 6 8 103.645 99.379 3.108 9.177 o
4 6 9 704.812 659.222 30.844 0.291 o
4 6 10 4.356 4.741 2.072 197.138 o
4 6 11 11.595 19.006 2.232 91.172 o
4 6 12 354.487 340.871 14.744 1.056 o
4 6 13 75.068 70.645 3.666 13.928 o
4 6 14 64.055 54.355 3.507 17.829 o
4 6 15 31.117 26.301 3.029 40.755 o
4 6 16 13.842 17.853 2.710 75.567 o
4 6 17 27.472 27.417 3.188 42.344 o
4 6 18 0.700 5.101 2.550 186.208 o
4 6 19 0.432 -2.072 2.391 253.993 o
4 6 20 25.913 22.316 3.666 42.086 o
4 7 0 2.399 4.924 1.494 326.266 o
4 7 1 435.292 401.259 64.158 0.258 o
4 7 2 2.011 4.038 1.679 314.588 o
4 7 3 398.852 362.244 52.602 0.357 o
4 7 4 241.768 197.328 30.924 0.989 o
4 7 5 93.527 84.960 4.304 10.222 o
4 7 6 89.632 74.121 4.144 11.319 o
4 7 7 12.661 21.041 2.710 74.588 o
4 7 8 166.408 177.571 5.420 3.995 o
4 7 9 92.158 75.978 2.818 11.718 o
4 7 10 40.093 40.708 2.421 31.910 o
4 7 11 0.960 0.774 1.833 375.711 o
4 7 12 47.435 56.027 4.941 18.832 o
4 7 13 3.731 3.177 1.472 314.747 o
4 7 14 27.288 25.185 2.869 46.126 o
4 7 15 42.038 30.764 3.188 30.845 o
4 7 16 9.827 9.245 2.550 106.990 o
4 7 17 34.630 25.823 3.507 35.288 o
4 7 18 6.710 4.623 2.710 126.512 o
4 7 19 2.009 -0.956 2.550 201.404 o
4 7 20 3.628 -3.347 2.710 165.226 o
4 8 0 88.515 77.026 6.695 9.343 o
4 8 1 410.609 361.598 58.818 0.303 o
4 8 2 1936.950 1716.230 238.143 0.018 o
4 8 3 449.462 379.024 53.399 0.329 o
4 8 4 190.536 180.511 24.308 1.507 o
4 8 5 248.504 241.968 7.173 2.146 o
4 8 6 15.879 25.823 3.826 48.328 o
4 8 7 223.455 198.293 6.695 2.689 o
4 8 8 402.112 460.026 9.564 0.845 o
4 8 9 2.575 5.579 2.550 164.564 o
4 8 10 217.177 226.188 6.535 2.601 o
4 8 11 7.420 9.883 2.391 124.416 o
4 8 12 1.474 1.913 2.391 218.427 o
4 8 13 1.253 1.116 2.710 183.192 o
4 8 14 0.844 0.797 3.029 154.025 o
4 8 15 74.536 77.787 4.304 12.869 o
4 8 16 12.684 9.723 2.710 90.040 o
4 8 17 40.949 39.372 3.985 26.240 o
4 8 18 4.904 9.405 3.188 100.115 o
4 8 19 12.696 7.651 3.188 79.500 o
4 9 0 24.467 23.015 7.014 21.276 o
4 9 1 114.101 105.513 12.832 4.419 o
4 9 2 690.058 551.281 84.163 0.139 o
4 9 3 83.341 68.014 14.904 4.621 o
4 9 4 0.690 -0.956 3.029 158.317 o
4 9 5 325.225 339.521 8.926 1.290 o
4 9 6 1.472 6.376 3.188 120.894 o
4 9 7 156.355 145.850 6.217 4.560 o
4 9 8 125.324 124.650 5.898 6.115 o
4 9 9 15.954 13.868 3.826 55.150 o
4 9 10 96.165 86.713 5.101 9.420 o
4 9 11 8.863 16.737 3.029 81.979 o
4 9 12 3.377 4.463 2.391 177.437 o
4 9 13 1.159 0.956 2.550 206.380 o
4 9 14 2.313 3.826 2.869 146.151 o
4 10 0 140.587 129.911 24.787 1.752 o
4 10 1 17.325 23.392 6.615 24.900 o
4 10 2 65.984 46.770 7.093 12.500 o
4 10 3 122.842 107.595 5.898 6.632 o
4 10 4 1.497 8.289 3.666 92.742 o
4 10 5 383.676 375.067 9.723 1.003 o
4 10 6 42.979 39.690 4.623 23.217 o
4 10 7 70.542 72.846 5.260 12.745 o
4 10 8 0.258 2.710 3.507 115.082 o
4 10 9 8.637 10.042 3.666 73.214 o
4 10 10 0.231 -0.797 3.507 121.220 o
4 10 11 130.688 130.867 6.376 5.631 o
4 10 12 71.128 74.918 4.941 12.884 o
4 10 13 140.392 135.011 5.738 5.343 o
4 10 14 76.643 76.512 4.463 12.520 o
4 11 0 8.341 7.154 2.859 105.172 o
4 11 1 68.578 69.284 12.274 6.360 o
4 11 2 1.229 2.266 2.241 244.301 o
4 11 3 34.561 38.575 4.782 25.755 o
4 11 4 94.435 107.595 6.217 8.125 o
4 11 5 55.336 47.820 4.782 18.307 o
4 11 6 10.364 6.057 3.826 69.674 o
4 11 7 4.441 1.594 3.666 93.933 o
4 11 8 0.241 -2.550 3.666 110.953 o
4 11 9 11.325 10.202 4.304 55.250 o
4 11 10 125.094 94.046 6.217 6.744 o
4 11 11 70.206 79.222 6.057 11.523 o
4 11 12 0.076 4.941 3.826 94.824 o
4 11 13 13.485 11.317 3.666 63.299 o
4 11 14 39.067 32.199 3.826 29.326 o
4 12 0 0.168 2.243 3.263 133.555 o
4 12 1 31.579 38.781 6.456 20.109 o
4 12 2 21.540 15.302 4.941 36.529 o
4 12 3 0.571 0.159 4.304 79.866 o
4 12 4 7.077 2.710 4.304 66.100 o
4 12 5 29.155 40.169 5.579 23.940 o
4 12 6 5.524 8.608 4.463 60.403 o
4 12 7 0.253 -0.638 3.985 94.000 o
4 12 8 0.502 -2.550 4.304 80.166 o
4 12 9 9.130 16.578 4.941 44.626 o
4 12 10 11.052 6.854 4.623 51.973 o
5 -9 0 2.292 0.797 3.826 94.403 o
5 -9 1 39.167 37.459 5.260 22.554 o
5 -9 2 7.049 9.086 4.144 65.052 o
5 -9 3 4.028 7.970 3.985 75.619 o
5 -9 4 0.060 -1.275 3.347 133.884 o
5 -8 0 27.719 31.242 4.144 34.038 o
5 -8 1 7.722 8.767 3.347 86.269 o
5 -8 2 1.798 -1.116 3.029 149.906 o
5 -8 3 1.990 -0.319 3.347 123.691 o
5 -8 4 41.569 47.660 4.941 21.426 o
5 -8 5 1.962 -0.797 3.666 104.580 o
5 -8 6 4.459 6.854 4.463 63.028 o
5 -8 7 18.023 18.809 5.260 34.779 o
5 -8 8 0.166 7.651 4.463 68.797 o
5 -7 0 18.958 28.373 3.347 49.013 o
5 -7 1 19.250 26.939 3.507 47.776 o
5 -7 2 65.138 59.456 4.144 16.120 o
5 -7 3 77.684 69.657 4.304 12.997 o
5 -7 4 54.182 57.384 3.985 19.056 o
5 -7 5 32.605 41.444 3.507 31.740 o
5 -7 6 38.627 43.675 3.666 27.483 o
5 -7 7 4.724 7.492 3.029 112.041 o
5 -7 8 8.213 4.941 3.666 79.637 o
5 -7 9 9.670 10.839 4.144 59.927 o
5 -6 0 88.074 78.743 4.782 10.775 o
5 -6 1 56.283 51.167 4.144 18.997 o
5 -6 2 41.410 32.996 3.985 27.393 o
5 -6 3 1.598 -1.116 2.710 185.524 o
5 -6 4 9.880 9.883 3.507 74.959 o
5 -6 5 1.357 3.507 3.188 128.913 o
5 -6 6 12.447 12.911 3.826 60.623 o
5 -6 7 4.383 0.478 3.188 121.083 o
5 -6 8 29.907 34.271 3.985 32.836 o
5 -6 9 0.001 1.435 2.550 219.703 o
5 -5 0 248.302 250.098 6.854 2.123 o
5 -5 1 9.191 18.331 2.710 87.506 o
5 -5 2 49.975 49.892 3.347 22.744 o
5 -5 3 18.472 17.375 2.550 68.669 o
5 -5 4 32.614 35.068 3.029 36.143 o
5 -5 5 185.413 170.238 5.738 3.621 o
5 -5 6 0.073 0.478 1.913 395.115 o
5 -5 7 8.036 7.811 2.710 111.565 o
5 -5 8 82.967 82.200 5.340 10.691 o
5 -5 9 107.162 96.742 8.767 6.414 o
5 -5 10 1.779 2.487 1.857 306.483 o
5 -5 11 8.167 15.302 2.550 101.292 o
5 -4 0 376.151 344.302 7.811 1.101 o
5 -4 1 6.691 0.478 2.072 194.437 o
5 -4 2 297.859 275.601 7.014 1.643 o
5 -4 3 162.339 135.330 5.260 4.695 o
5 -4 4 31.194 28.054 3.507 36.884 o
5 -4 5 242.316 223.159 6.695 2.322 o
5 -4 6 10.190 22.268 2.359 87.335 o
5 -4 7 100.558 98.141 3.538 9.336 o
5 -4 8 94.799 80.375 3.086 11.004 o
5 -4 9 152.681 142.503 3.775 5.107 o
5 -4 10 0.950 3.894 1.530 402.207 o
5 -4 11 0.160 0.956 2.710 196.698 o
5 -4 12 2.799 -1.275 2.710 173.023 o
5 -4 13 13.716 12.114 3.188 72.081 o
5 -4 14 22.377 17.056 3.188 53.548 o
5 -4 15 0.268 6.057 2.550 185.686 o
5 -3 0 124.917 117.955 4.463 6.701 o
5 -3 1 85.496 73.642 3.985 11.963 o
5 -3 2 1.451 -0.478 1.753 399.237 o
5 -3 3 206.718 191.120 5.738 3.047 o
5 -3 4 8.659 12.911 2.391 110.163 o
5 -3 5 279.592 271.547 4.781 1.836 o
5 -3 6 0.111 1.884 1.435 587.691 o
5 -3 7 41.239 38.703 2.019 33.074 o
5 -3 8 154.723 137.554 3.602 5.145 o
5 -3 9 138.836 122.394 3.602 6.097 o
5 -3 10 75.499 84.482 3.269 13.131 o
5 -3 11 4.193 4.923 1.913 216.192 o
5 -3 12 36.695 31.721 3.029 34.487 o
5 -3 13 34.065 26.301 3.188 37.390 o
5 -3 14 159.370 163.225 6.535 4.194 o
5 -3 15 0.326 0.797 3.188 143.138 o
5 -3 16 0.064 -1.435 3.347 133.861 o
5 -3 17 11.936 15.302 4.304 51.663 o
5 -2 0 115.812 109.667 3.985 7.604 o
5 -2 1 5.587 6.695 1.594 213.648 o
5 -2 2 661.106 639.191 9.723 0.385 o
5 -2 3 422.686 397.542 7.492 0.888 o
5 -2 4 88.274 87.731 2.746 11.506 o
5 -2 5 147.645 140.603 4.304 5.245 o
5 -2 6 106.895 77.834 2.592 10.055 o
5 -2 7 76.854 72.585 2.873 14.156 o
5 -2 8 38.667 40.556 2.534 32.443 o
5 -2 9 2.704 0.638 1.494 407.491 o
5 -2 10 122.088 100.117 3.985 7.509 o
5 -2 11 1.365 1.953 1.339 515.598 o
5 -2 12 2.554 1.435 2.550 185.967 o
5 -2 13 71.804 63.441 4.463 14.174 o
5 -2 14 26.309 36.024 3.985 34.453 o
5 -2 15 52.617 63.600 4.623 17.480 o
5 -2 16 15.932 19.128 3.666 54.202 o
5 -2 17 11.272 10.680 3.347 75.151 o
5 -2 18 37.346 33.315 4.144 28.466 o
5 -1 0 471.577 422.727 7.651 0.751 o
5 -1 1 15.149 21.997 2.550 70.822 o
5 -1 2 137.643 163.862 4.941 5.083 o
5 -1 3 667.506 703.589 10.042 0.358 o
5 -1 4 46.397 31.324 2.029 32.114 o
5 -1 5 4.574 2.327 1.061 380.659 o
5 -1 6 1.519 0.770 1.339 556.246 o
5 -1 7 26.360 26.007 2.083 53.096 o
5 -1 8 25.217 27.640 1.970 54.444 o
5 -1 9 209.314 186.923 3.826 3.156 o
5 -1 10 453.553 418.660 5.809 0.802 o
5 -1 11 85.442 74.569 2.791 12.728 o
5 -1 12 2.679 2.232 2.232 220.427 o
5 -1 13 96.223 86.076 4.463 9.819 o
5 -1 14 19.899 23.272 2.869 56.561 o
5 -1 15 13.560 22.953 2.710 70.438 o
5 -1 16 1.877 9.564 2.710 141.311 o
5 -1 17 0.816 3.826 2.550 192.339 o
5 -1 18 0.252 -5.260 2.550 227.055 o
5 -1 19 24.908 32.677 4.304 34.238 o
5 0 0 10.423 7.675 1.594 150.618 o
5 0 1 10.415 8.296 1.518 151.559 o
5 0 2 88.435 104.321 3.347 10.274 o
5 0 3 507.582 556.515 9.568 0.576 o
5 0 4 1.022 -0.449 0.889 1178.110 o
5 0 5 268.817 239.452 4.742 2.057 o
5 0 6 16.823 19.667 1.501 86.837 o
5 0 7 150.482 153.637 5.303 4.771 o
5 0 8 286.219 270.879 3.997 1.804 o
5 0 9 99.883 99.100 2.920 9.592 o
5 0 10 335.700 302.126 10.600 1.289 o
5 0 11 24.460 25.062 2.029 57.072 o
5 0 12 88.325 91.794 3.037 11.115 o
5 0 13 187.907 163.703 5.738 3.637 o
5 0 14 21.349 29.967 3.507 44.164 o
5 0 15 1.097 0.797 2.710 186.660 o
5 0 16 8.793 12.274 3.666 70.710 o
5 0 17 5.694 5.260 3.826 79.961 o
5 0 18 73.672 79.062 5.898 11.321 o
5 0 19 0.444 -6.057 3.666 110.171 o
5 1 0 40.194 41.444 2.550 31.208 o
5 1 1 248.071 270.341 5.898 2.069 o
5 1 2 47.766 44.951 2.869 25.674 o
5 1 3 31.897 27.927 1.992 45.641 o
5 1 4 25.866 26.241 4.304 35.615 o
5 1 5 17.859 14.648 1.518 91.655 o
5 1 6 26.991 30.672 1.744 51.380 o
5 1 7 140.862 143.247 10.680 4.048 o
5 1 8 0.136 -1.254 0.911 1681.320 o
5 1 9 158.256 162.211 5.236 4.426 o
5 1 10 14.874 10.799 1.308 118.249 o
5 1 11 0.043 1.736 1.177 827.274 o
5 1 12 1.412 0.340 1.163 712.991 o
5 1 13 12.636 10.839 3.029 79.843 o
5 1 14 11.229 6.535 3.029 89.780 o
5 1 15 112.377 116.361 5.738 7.005 o
5 1 16 7.902 12.433 3.507 76.494 o
5 1 17 6.776 3.347 3.188 104.419 o
5 1 18 0.532 3.826 3.188 132.637 o
5 1 19 26.485 27.098 4.623 32.797 o
5 1 20 2.398 0.159 3.666 102.781 o
5 2 0 61.005 61.050 3.029 18.441 o
5 2 1 1.337 0.319 1.275 642.530 o
5 2 2 48.037 73.005 3.347 19.787 o
5 2 3 147.559 151.235 8.847 4.213 o
5 2 4 345.555 363.574 25.743 0.800 o
5 2 5 74.076 77.909 6.695 10.542 o
5 2 6 35.962 35.950 1.837 38.587 o
5 2 7 1.223 1.674 1.240 595.576 o
5 2 8 11.086 16.561 1.744 111.430 o
5 2 9 135.417 132.268 5.579 5.619 o
5 2 10 17.858 22.882 1.857 74.171 o
5 2 11 12.431 14.376 2.072 100.928 o
5 2 12 25.252 21.289 1.992 59.195 o
5 2 13 31.843 29.489 3.666 34.976 o
5 2 14 177.290 166.413 6.217 3.781 o
5 2 15 4.004 2.391 2.391 181.924 o
5 2 16 36.273 27.098 3.507 33.820 o
5 2 17 6.938 5.101 2.550 133.094 o
5 2 18 85.329 91.495 5.101 10.182 o
5 2 19 2.245 6.057 2.710 151.439 o
5 2 20 7.650 7.651 3.029 99.921 o
5 3 0 64.622 53.557 9.484 9.273 o
5 3 1 41.066 35.931 4.383 25.394 o
5 3 2 463.180 405.376 50.131 0.344 o
5 3 3 210.894 209.195 13.549 2.215 o
5 3 4 26.687 37.252 2.471 43.400 o
5 3 5 1.415 -0.032 1.110 788.079 o
5 3 6 423.863 427.527 20.483 0.704 o
5 3 7 0.114 1.206 1.293 747.817 o
5 3 8 1.174 3.368 1.263 505.560 o
5 3 9 21.161 21.036 3.108 53.486 o
5 3 10 48.566 49.661 2.221 25.777 o
5 3 11 1.181 -2.869 1.913 356.268 o
5 3 12 21.244 26.701 2.292 58.382 o
5 3 13 0.588 -1.753 1.465 619.902 o
5 3 14 173.929 160.196 5.898 3.965 o
5 3 15 89.182 85.916 4.463 10.511 o
5 3 16 6.443 10.042 2.391 129.766 o
5 3 17 0.783 0.319 2.072 317.134 o
5 3 18 0.079 -0.956 2.232 299.766 o
5 3 19 1.067 3.666 2.550 190.280 o
5 3 20 0.512 -2.391 2.550 222.906 o
5 4 0 8.783 11.768 2.869 94.531 o
5 4 1 0.210 1.807 0.855 1191.910 o
5 4 2 29.409 22.192 6.695 21.589 o
5 4 3 80.507 67.567 4.383 12.676 o
5 4 4 50.994 53.551 7.731 12.795 o
5 4 5 168.258 156.229 20.403 2.022 o
5 4 6 28.334 36.566 7.571 17.305 o
5 4 7 104.910 115.715 10.520 5.376 o
5 4 8 1.332 0.394 1.275 638.183 o
5 4 9 1.361 3.694 1.293 466.764 o
5 4 10 3.331 1.992 1.578 326.985 o
5 4 11 232.090 213.239 4.338 2.602 o
5 4 12 77.639 72.306 2.924 14.009 o
5 4 13 21.738 26.817 2.083 59.586 o
5 4 14 98.424 104.247 4.782 8.702 o
5 4 15 25.551 22.316 3.029 48.200 o
5 4 16 6.215 3.826 2.391 153.679 o
5 4 17 0.443 0.638 2.550 219.027 o
5 4 18 17.987 22.635 3.826 47.795 o
5 4 19 9.078 13.708 3.666 68.830 o
5 4 20 2.815 1.594 3.347 116.077 o
5 5 0 28.127 24.212 2.550 48.292 o
5 5 1 48.975 39.334 7.731 13.851 o
5 5 2 21.035 24.175 5.579 29.729 o
5 5 3 23.274 26.132 1.906 59.222 o
5 5 4 40.377 38.741 1.833 34.177 o
5 5 5 24.289 29.551 5.101 30.211 o
5 5 6 230.437 239.863 13.947 1.911 o
5 5 7 456.457 422.284 38.096 0.453 o
5 5 8 18.227 18.106 3.029 61.016 o
5 5 9 21.921 31.317 2.292 53.867 o
5 5 10 61.716 57.518 5.420 14.951 o
5 5 11 87.614 100.172 4.782 9.774 o
5 5 12 87.666 86.865 2.811 11.602 o
5 5 13 125.651 118.219 3.507 6.888 o
5 5 14 390.029 356.417 8.448 1.028 o
5 5 15 10.017 11.477 3.029 86.045 o
5 5 16 3.102 1.594 2.869 148.509 o
5 5 17 5.354 2.232 3.188 112.528 o
5 5 18 0.024 -4.304 3.188 147.817 o
5 5 19 1.439 3.029 3.985 86.907 o
5 5 20 0.271 0.000 3.826 101.872 o
5 6 0 10.070 11.416 2.710 96.020 o
5 6 1 18.786 15.289 5.340 34.629 o
5 6 2 0.092 -0.688 2.710 203.608 o
5 6 3 0.045 -0.478 1.913 408.694 o
5 6 4 7.469 13.868 2.391 113.569 o
5 6 5 23.409 22.130 2.869 52.489 o
5 6 6 16.589 14.194 1.530 97.135 o
5 6 7 1.371 2.716 1.339 484.043 o
5 6 8 30.915 26.204 1.723 49.307 o
5 6 9 77.215 79.286 6.137 10.714 o
5 6 10 104.843 97.477 9.245 6.264 o
5 6 11 63.942 62.472 3.507 16.941 o
5 6 12 8.022 9.928 2.789 103.701 o
5 6 13 88.957 88.498 4.383 10.454 o
5 6 14 262.192 248.504 7.332 1.990 o
5 6 15 31.632 34.749 4.304 30.062 o
5 6 16 0.218 -2.710 3.029 162.142 o
5 6 17 17.148 14.824 3.985 50.842 o
5 6 18 54.535 59.934 5.579 15.685 o
5 6 19 0.420 -3.347 3.826 101.386 o
5 6 20 4.744 2.391 4.144 74.808 o
5 7 0 85.805 77.657 15.860 4.127 o
5 7 1 76.099 58.712 9.723 8.216 o
5 7 2 2.312 1.089 1.646 367.934 o
5 7 3 8.352 6.376 3.029 99.685 o
5 7 4 15.865 19.765 3.347 58.577 o
5 7 5 6.396 2.869 2.869 123.836 o
5 7 6 0.059 -3.985 2.550 230.234 o
5 7 7 62.653 54.833 4.463 16.583 o
5 7 8 11.458 10.839 3.347 74.568 o
5 7 9 57.070 60.891 4.304 17.385 o
5 7 10 0.629 -1.013 3.029 158.799 o
5 7 11 2.460 2.378 1.406 401.498 o
5 7 12 0.000 -0.405 1.339 839.416 o
5 7 13 0.934 0.324 1.608 483.832 o
5 7 14 156.404 144.078 4.226 4.894 o
5 7 15 37.427 36.184 4.463 26.445 o
5 7 16 13.691 11.955 3.826 59.510 o
5 7 17 94.165 99.943 6.217 8.402 o
5 7 18 23.691 19.447 4.623 36.648 o
5 7 19 3.711 0.000 4.144 79.254 o
5 8 0 4.748 2.737 1.563 275.357 o
5 8 1 3.418 4.379 1.906 235.287 o
5 8 3 40.756 46.545 4.144 24.381 o
5 8 4 173.430 172.311 6.376 3.782 o
5 8 5 41.949 41.284 3.985 25.457 o
5 8 6 4.457 7.014 2.869 123.123 o
5 8 7 1.390 0.797 2.710 183.432 o
5 8 8 41.555 42.878 4.304 24.223 o
5 8 9 68.401 59.456 4.782 14.641 o
5 8 10 7.699 7.173 3.666 78.267 o
5 8 11 10.830 11.955 3.666 67.249 o
5 8 12 21.631 31.242 3.985 39.261 o
5 8 13 7.126 11.317 2.710 107.801 o
5 8 14 53.272 48.617 3.826 20.824 o
5 8 17 41.734 33.793 4.941 23.472 o
5 8 18 9.485 3.029 4.144 65.983 o
5 9 0 0.339 0.075 2.019 353.315 o
5 9 1 17.370 16.401 3.188 61.342 o
5 9 2 31.888 30.445 3.347 36.520 o
5 9 3 40.450 38.415 3.666 27.848 o
5 9 4 75.298 60.572 4.144 14.210 o
5 9 5 6.638 10.999 2.710 110.674 o
5 9 6 6.349 8.608 2.710 117.768 o
5 9 7 2.615 4.144 2.710 156.117 o
5 9 8 0.208 -0.638 2.550 227.777 o
5 9 9 26.775 25.823 3.985 37.498 o
5 9 10 2.091 1.275 3.347 120.127 o
5 9 11 29.571 37.299 4.782 27.987 o
5 9 12 3.886 -3.188 3.666 98.111 o
5 9 13 6.279 7.970 4.304 63.357 o
5 9 14 0.354 -2.550 3.029 161.027 o
5 10 0 13.528 11.093 2.029 104.494 o
5 10 1 0.022 1.913 2.550 215.776 o
5 10 2 117.118 104.247 5.260 7.256 o
5 10 3 210.196 197.655 7.014 2.852 o
5 10 4 13.158 14.505 2.869 77.829 o
5 10 5 0.007 9.883 3.029 129.707 o
5 10 6 24.154 29.808 3.666 40.430 o
5 10 7 58.770 60.093 4.144 17.371 o
5 10 8 128.573 124.969 5.579 6.055 o
5 10 10 27.227 17.853 3.826 41.475 o
5 10 11 2.225 0.478 3.507 111.546 o
5 10 12 3.966 5.898 4.304 68.501 o
5 10 13 2.991 3.029 4.144 77.625 o
5 10 14 0.019 2.550 4.463 73.231 o
5 11 0 26.829 22.475 3.666 41.243 o
5 11 1 19.087 27.895 3.826 44.186 o
5 11 2 96.880 97.393 5.420 8.751 o
5 11 3 158.018 132.461 6.217 4.707 o
5 11 4 74.597 70.454 4.941 12.717 o
5 11 5 0.531 8.129 3.347 111.821 o
5 11 6 0.435 4.782 3.029 142.757 o
5 11 7 0.495 6.695 3.029 136.240 o
5 11 8 1.298 1.594 2.869 162.813 o
5 11 9 0.467 1.913 2.710 187.473 o
5 11 10 34.333 39.372 3.985 29.174 o
5 11 11 30.750 36.662 4.623 28.411 o
5 11 12 10.264 12.911 4.304 54.902 o
5 11 13 0.640 -0.478 4.463 74.366 o
5 12 3 86.245 84.322 5.738 9.963 o
5 12 4 98.454 98.031 6.057 8.263 o
5 12 5 8.203 8.767 4.144 63.531 o
5 12 6 3.600 0.000 3.507 107.094 o
6 -8 0 10.687 11.317 3.029 84.380 o
6 -8 1 9.834 20.084 3.347 68.457 o
6 -8 2 20.772 30.924 3.985 40.036 o
6 -8 3 207.938 215.667 7.970 2.688 o
6 -8 4 6.766 2.710 3.347 98.485 o
6 -8 5 14.357 19.606 4.304 47.048 o
6 -7 0 1.675 5.420 3.507 104.183 o
6 -7 1 8.891 8.767 3.826 69.889 o
6 -7 2 58.188 80.975 5.579 13.475 o
6 -7 3 12.793 13.708 3.985 56.743 o
6 -7 4 0.661 6.695 3.507 105.563 o
6 -7 5 0.592 -1.116 3.188 144.002 o
6 -7 6 43.839 58.181 4.623 20.235 o
6 -7 7 120.799 140.431 6.217 5.879 o
6 -7 8 67.970 82.569 5.101 12.622 o
6 -6 0 97.191 100.900 4.941 8.847 o
6 -6 1 0.898 3.666 2.391 213.851 o
6 -6 2 23.972 28.851 3.666 40.969 o
6 -6 3 2.211 0.000 2.391 221.881 o
6 -6 4 33.550 42.878 4.144 28.021 o
6 -6 5 0.638 4.304 3.188 130.684 o
6 -6 6 5.624 6.057 3.666 84.544 o
6 -6 7 2.714 4.941 3.826 87.553 o
6 -6 8 13.397 14.346 4.463 48.344 o
6 -6 9 7.500 12.114 4.463 55.777 o
6 -6 10 70.732 88.148 5.579 11.462 o
6 -5 0 10.466 11.477 3.029 84.773 o
6 -5 1 45.865 44.632 3.985 23.404 o
6 -5 2 3.594 5.898 2.710 142.112 o
6 -5 3 24.382 24.388 3.666 42.516 o
6 -5 4 13.430 19.606 3.188 65.342 o
6 -5 5 7.922 9.245 2.869 102.268 o
6 -5 6 7.162 14.983 2.869 94.575 o
6 -5 7 12.820 17.534 3.029 71.645 o
6 -5 8 0.050 -0.319 2.232 300.564 o
6 -5 9 4.858 7.970 3.029 110.407 o
6 -5 10 33.806 48.643 3.359 29.783 o
6 -5 11 17.278 26.620 4.144 43.117 o
6 -5 12 24.647 25.185 3.826 40.591 o
6 -4 0 0.003 -2.072 1.913 410.875 o
6 -4 1 123.767 89.742 4.463 7.576 o
6 -4 2 170.890 127.360 5.420 4.535 o
6 -4 3 197.239 167.050 6.057 3.391 o
6 -4 4 187.822 156.690 5.898 3.695 o
6 -4 5 8.786 9.086 2.869 99.289 o
6 -4 6 2.443 -0.638 2.710 176.568 o
6 -4 7 224.597 210.566 7.173 2.567 o
6 -4 8 7.105 4.104 3.427 91.916 o
6 -4 9 7.940 12.460 2.519 109.466 o
6 -4 10 11.407 11.270 2.949 84.695 o
6 -4 11 20.722 19.654 2.196 66.844 o
6 -4 12 1.555 0.956 2.391 224.753 o
6 -4 13 9.564 11.636 3.347 77.947 o
6 -4 14 17.057 17.215 4.463 43.802 o
6 -3 0 94.136 86.713 4.623 9.889 o
6 -3 1 37.662 42.719 3.666 28.142 o
6 -3 2 0.153 -1.116 2.391 259.780 o
6 -3 3 80.004 62.166 4.304 13.201 o
6 -3 4 18.424 13.389 3.029 64.732 o
6 -3 5 30.375 23.910 3.188 41.324 o
6 -3 6 47.220 32.677 3.188 27.726 o
6 -3 7 57.575 43.135 2.949 22.158 o
6 -3 8 8.000 11.405 1.793 145.437 o
6 -3 9 9.884 13.632 2.630 95.326 o
6 -3 10 0.033 3.683 1.566 448.948 o
6 -3 11 10.116 9.170 2.254 117.694 o
6 -3 12 6.206 6.376 3.347 94.291 o
6 -3 13 2.547 -1.275 3.029 144.637 o
6 -3 14 0.882 2.232 3.029 148.465 o
6 -3 15 29.803 32.358 4.144 32.515 o
6 -3 16 3.616 2.391 3.029 130.484 o
6 -2 0 60.118 64.876 3.507 17.524 o
6 -2 1 114.344 102.175 4.144 7.893 o
6 -2 2 0.244 0.159 1.594 558.252 o
6 -2 3 381.874 339.521 7.651 1.092 o
6 -2 4 105.736 102.494 4.304 8.430 o
6 -2 5 4.628 1.913 1.913 234.790 o
6 -2 6 302.425 317.303 5.519 1.522 o
6 -2 7 161.591 141.958 3.832 4.809 o
6 -2 8 75.213 58.792 2.791 15.785 o
6 -2 9 152.566 146.380 4.166 4.992 o
6 -2 10 142.483 141.922 4.226 5.426 o
6 -2 11 20.276 16.951 2.178 70.928 o
6 -2 12 67.606 69.020 4.463 14.401 o
6 -2 13 22.777 27.895 3.029 48.183 o
6 -2 14 2.445 1.116 2.232 233.900 o
6 -2 15 31.772 40.009 3.826 31.060 o
6 -2 16 0.823 -0.638 2.710 194.458 o
6 -2 17 20.396 32.996 4.941 32.286 o
6 -1 0 26.498 31.083 3.507 39.261 o
6 -1 1 15.683 18.968 3.188 62.003 o
6 -1 2 12.208 20.881 3.188 66.407 o
6 -1 3 2182.830 1976.070 19.925 0.041 o
6 -1 4 7.404 10.839 2.869 101.193 o
6 -1 5 83.646 87.643 3.211 11.838 o
6 -1 6 8.260 4.713 2.311 139.909 o
6 -1 7 34.710 34.285 2.295 38.446 o
6 -1 8 124.261 107.276 3.489 7.290 o
6 -1 9 264.830 220.337 9.325 1.997 o
6 -1 10 184.904 167.595 5.898 3.643 o
6 -1 11 9.673 10.917 1.631 141.799 o
6 -1 12 13.569 13.436 2.789 80.011 o
6 -1 13 9.944 10.520 3.029 87.645 o
6 -1 14 6.019 5.260 3.188 103.655 o
6 -1 15 27.027 33.952 4.623 30.761 o
6 -1 16 9.018 9.564 3.826 68.935 o
6 -1 17 35.474 42.400 5.260 22.920 o
6 -1 18 30.009 27.895 4.941 28.975 o
6 0 0 278.352 277.585 6.137 1.790 o
6 0 1 397.170 383.158 5.578 0.993 o
6 0 2 355.278 326.316 5.297 1.245 o
6 0 3 1.023 -0.041 1.518 538.488 o
6 0 4 5.120 6.973 1.569 221.686 o
6 0 5 0.912 -1.045 1.004 1043.300 o
6 0 6 83.153 77.728 2.234 13.143 o
6 0 7 22.202 25.193 1.676 64.105 o
6 0 8 2.806 3.519 1.118 432.140 o
6 0 9 12.208 13.023 3.558 66.193 o
6 0 10 4.091 1.907 1.414 336.375 o
6 0 11 39.057 27.195 2.335 37.625 o
6 0 12 26.114 24.505 2.534 50.693 o
6 0 13 0.549 3.188 2.710 179.656 o
6 0 14 4.540 3.507 2.869 132.589 o
6 0 15 13.344 18.968 3.507 60.412 o
6 0 16 26.426 34.908 4.144 33.718 o
6 0 17 7.676 6.695 3.029 101.600 o
6 0 18 3.915 6.695 3.029 117.619 o
6 1 0 112.186 100.680 2.924 8.486 o
6 1 1 428.768 463.214 8.608 0.790 o
6 1 2 13.098 18.331 2.869 73.455 o
6 1 3 2688.830 2884.970 24.866 0.024 o
6 1 4 11.660 18.091 1.703 106.122 o
6 1 5 111.950 110.231 3.211 8.072 o
6 1 6 354.879 339.527 9.241 1.165 o
6 1 7 372.924 367.761 8.222 1.067 o
6 1 8 292.368 282.789 4.079 1.717 o
6 1 9 268.153 264.318 7.844 1.861 o
6 1 10 79.266 74.785 2.666 13.727 o
6 1 11 334.175 308.046 9.150 1.315 o
6 1 12 15.157 17.094 1.676 94.222 o
6 1 13 25.901 21.200 3.347 45.459 o
6 1 14 14.048 7.651 2.550 93.647 o
6 1 15 0.943 0.319 2.072 312.080 o
6 1 16 0.144 1.435 2.232 279.057 o
6 1 17 46.718 54.196 4.144 21.181 o
6 1 18 9.108 6.854 2.869 102.304 o
6 1 19 17.116 23.272 3.826 48.367 o
6 2 0 52.649 66.948 4.144 17.976 o
6 2 1 16.669 23.910 3.029 58.874 o
6 2 2 138.050 140.750 5.101 5.457 o
6 2 3 18.288 27.257 3.188 52.247 o
6 2 4 91.167 108.543 11.317 5.563 o
6 2 5 207.394 201.823 16.578 2.002 o
6 2 6 322.680 320.323 16.737 1.140 o
6 2 7 158.586 162.552 11.317 3.406 o
6 2 8 14.804 12.512 2.550 83.569 o
6 2 9 79.235 81.173 2.746 13.182 o
6 2 10 576.329 552.950 39.133 0.337 o
6 2 11 824.659 736.098 8.270 0.270 o
6 2 12 73.834 70.144 2.331 15.324 o
6 2 13 4.986 3.808 1.428 275.499 o
6 2 14 14.990 10.361 2.550 86.191 o
6 2 15 10.806 7.492 2.550 106.546 o
6 2 16 1.535 3.985 2.710 166.135 o
6 2 17 16.060 18.012 3.826 52.471 o
6 2 18 3.839 4.144 3.507 98.868 o
6 2 19 22.793 27.895 4.941 32.364 o
6 3 0 0.152 0.000 1.594 575.641 o
6 3 1 29.943 43.197 3.029 35.170 o
6 3 2 25.916 27.098 2.710 47.889 o
6 3 3 24.195 29.808 2.869 46.967 o
6 3 4 44.270 41.269 4.702 22.305 o
6 3 5 73.523 71.091 6.376 11.260 o
6 3 6 58.306 65.408 6.296 13.494 o
6 3 7 4.438 5.426 1.406 271.871 o
6 3 8 88.760 91.735 5.499 9.586 o
6 3 9 2.965 5.219 1.744 260.000 o
6 3 10 120.208 115.064 12.832 4.195 o
6 3 11 64.024 65.978 3.108 17.045 o
6 3 12 78.812 77.970 2.973 13.338 o
6 3 13 110.555 102.121 3.150 8.490 o
6 3 14 57.431 53.080 3.985 18.781 o
6 3 15 3.717 3.507 3.029 126.801 o
6 3 16 22.212 16.578 3.826 46.590 o
6 3 17 4.204 5.579 3.666 88.913 o
6 3 18 8.564 2.710 3.666 81.431 o
6 3 19 21.018 32.358 5.101 31.071 o
6 4 0 13.012 10.042 2.869 84.100 o
6 4 1 24.103 26.301 3.188 46.147 o
6 4 2 81.974 68.382 3.985 12.778 o
6 4 3 154.512 155.096 5.420 4.609 o
6 4 4 278.775 258.264 18.331 1.358 o
6 4 5 55.550 54.118 5.818 15.566 o
6 4 6 40.038 46.597 5.260 21.021 o
6 4 7 0.005 -0.370 2.232 301.850 o
6 4 8 2.471 1.287 1.414 429.134 o
6 4 9 41.057 42.225 5.818 19.617 o
6 4 10 98.305 98.132 7.731 7.339 o
6 4 11 1.635 6.061 1.465 339.727 o
6 4 12 24.955 23.534 2.789 50.434 o
6 4 13 12.839 7.751 3.666 67.415 o
6 4 14 111.439 110.304 5.579 7.288 o
6 4 15 71.263 58.818 4.941 14.025 o
6 4 16 244.003 236.070 7.970 2.178 o
6 4 17 47.068 40.328 4.941 20.916 o
6 4 18 0.702 0.956 3.507 116.952 o
6 4 19 4.228 0.159 3.666 96.779 o
6 5 0 71.450 69.657 3.826 14.442 o
6 5 1 5.657 2.869 2.072 192.342 o
6 5 2 5.973 12.752 2.391 124.486 o
6 5 3 73.819 75.077 3.985 13.473 o
6 5 4 36.222 38.711 2.309 35.528 o
6 5 5 18.551 13.672 2.152 79.717 o
6 5 6 21.212 22.156 1.906 66.798 o
6 5 7 20.264 21.439 1.803 70.843 o
6 5 8 33.841 35.977 4.623 27.246 o
6 5 9 9.518 5.456 1.744 160.862 o
6 5 10 24.997 24.584 2.246 54.696 o
6 5 11 34.175 30.924 2.211 40.746 o
6 5 12 1.056 2.261 1.762 362.185 o
6 5 13 4.646 3.414 3.108 117.467 o
6 5 14 14.196 10.202 3.347 69.574 o
6 5 15 16.454 19.128 3.826 51.363 o
6 5 16 14.418 12.592 3.666 60.841 o
6 5 17 11.754 9.723 3.666 67.592 o
6 5 18 0.287 0.478 3.188 144.436 o
6 5 19 10.786 10.520 3.666 68.620 o
6 6 0 127.813 140.590 5.898 5.677 o
6 6 1 2.141 3.826 3.029 134.949 o
6 6 2 149.909 167.529 6.217 4.437 o
6 6 3 1.020 -1.116 2.550 215.155 o
6 6 4 103.767 115.246 5.420 7.664 o
6 6 5 6.506 9.086 2.869 108.380 o
6 6 6 24.304 24.229 3.666 42.654 o
6 6 7 173.411 169.463 5.499 3.917 o
6 6 8 8.727 10.434 1.762 145.056 o
6 6 9 2.912 0.699 1.913 287.188 o
6 6 10 1.556 1.725 1.566 416.004 o
6 6 11 6.975 10.689 3.029 96.904 o
6 6 12 6.651 8.256 1.631 184.357 o
6 6 13 4.537 6.309 2.550 145.393 o
6 6 14 20.851 21.624 2.647 59.089 o
6 6 15 119.636 112.536 5.898 6.669 o
6 6 16 9.678 9.086 3.507 76.269 o
6 6 17 1.618 -1.435 3.029 151.219 o
6 6 18 5.958 6.057 3.347 95.602 o
6 6 19 18.776 18.490 3.826 49.142 o
6 7 0 3.499 3.188 2.710 152.850 o
6 7 1 3.275 5.420 2.550 159.044 o
6 7 2 53.670 56.268 3.985 19.330 o
6 7 3 130.219 153.023 5.738 5.385 o
6 7 4 0.192 -0.319 2.232 296.583 o
6 7 5 0.895 -0.638 2.232 278.237 o
6 7 6 4.767 5.738 2.550 145.808 o
6 7 7 50.728 52.283 3.985 20.673 o
6 7 8 12.441 16.099 3.347 67.305 o
6 7 9 16.931 18.172 3.507 55.820 o
6 7 10 4.418 3.826 3.347 104.915 o
6 7 11 40.620 45.748 4.623 23.000 o
6 7 12 51.639 47.670 2.890 23.565 o
6 7 13 38.875 37.126 3.347 30.190 o
6 7 14 15.021 17.148 2.260 82.686 o
6 7 15 78.987 62.166 4.941 12.685 o
6 7 16 8.710 13.389 3.826 66.143 o
6 7 17 6.514 1.753 3.188 108.630 o
6 7 18 9.446 5.898 3.347 85.476 o
6 8 0 21.152 22.316 3.029 53.583 o
6 8 1 16.925 26.779 3.347 52.360 o
6 8 2 60.512 67.904 4.304 15.967 o
6 8 3 58.617 46.704 3.985 19.287 o
6 8 4 13.774 18.331 3.188 65.874 o
6 8 5 51.898 54.833 3.985 19.990 o
6 8 6 14.077 19.128 3.029 67.487 o
6 8 7 15.585 21.838 3.029 62.309 o
6 8 8 56.694 54.036 3.826 19.144 o
6 8 9 1.588 -0.956 2.391 232.251 o
6 8 10 51.707 52.442 3.985 20.373 o
6 8 11 30.716 30.764 4.144 32.451 o
6 8 12 10.274 16.418 3.826 61.248 o
6 8 13 19.152 27.417 4.623 36.999 o
6 8 14 6.136 5.898 4.144 69.133 o
6 9 0 14.597 10.520 3.666 62.163 o
6 9 1 36.114 39.053 4.623 25.742 o
6 9 2 67.356 72.049 5.579 12.839 o
6 9 3 7.734 6.376 3.826 74.418 o
6 9 4 2.760 3.507 3.826 89.320 o
6 9 5 1.830 2.550 3.666 100.659 o
6 9 6 0.187 -4.304 3.188 146.706 o
6 9 7 19.748 25.185 4.304 40.171 o
6 9 8 1.221 2.072 3.188 133.720 o
6 9 9 0.580 4.304 3.029 143.384 o
6 9 10 0.001 -0.638 2.710 204.805 o
6 9 11 21.620 29.011 3.666 42.912 o
6 9 12 40.254 40.169 3.826 26.950 o
6 9 13 4.580 3.029 3.347 105.815 o
6 9 14 3.750 3.507 3.985 80.923 o
6 10 0 1.045 -0.797 4.463 73.661 o
6 10 1 6.860 11.158 4.623 54.133 o
6 10 2 13.654 12.911 4.463 48.787 o
6 10 3 0.926 -1.913 3.826 99.764 o
6 10 4 60.417 58.818 5.898 14.284 o
6 10 5 53.280 53.239 5.579 16.513 o
6 10 6 13.537 18.490 4.782 42.442 o
6 10 7 6.791 16.737 4.782 48.785 o
6 10 8 4.626 7.811 4.304 65.945 o
6 10 9 11.130 10.999 4.623 49.822 o
6 10 10 42.576 42.241 5.101 21.417 o
6 10 11 0.167 2.391 3.666 106.733 o
6 10 12 23.533 22.475 3.985 41.191 o
6 10 13 0.040 6.376 3.347 117.810 o
6 10 14 25.818 34.430 4.304 33.204 o
6 11 0 0.285 -5.420 4.782 65.384 o
6 11 1 0.031 -3.507 4.623 70.336 o
6 11 2 28.978 28.692 5.579 25.876 o
6 11 3 0.352 2.072 4.304 78.394 o
6 11 4 4.561 1.275 4.304 71.371 o
6 11 5 0.004 0.319 4.144 87.170 o
6 11 6 0.007 4.144 4.304 77.048 o
6 11 7 6.771 10.520 4.782 51.764 o
6 11 8 5.532 9.883 4.782 53.338 o
6 11 9 0.493 6.217 4.782 61.102 o
6 11 10 1.158 1.275 4.941 59.501 o
6 11 11 1.219 3.347 4.941 58.264 o
7 -7 0 63.103 67.266 5.898 13.305 o
7 -7 1 1.517 3.507 4.144 80.176 o
7 -7 2 58.683 62.325 5.898 14.281 o
7 -7 3 8.871 21.360 5.101 41.110 o
7 -7 4 22.127 29.808 5.579 28.170 o
7 -6 0 0.039 1.116 2.550 221.579 o
7 -6 1 11.296 10.202 2.869 88.920 o
7 -6 2 0.158 4.304 2.710 177.927 o
7 -6 3 3.101 3.347 2.869 142.322 o
7 -6 4 51.550 49.892 4.304 20.048 o
7 -6 5 5.721 10.520 3.507 83.997 o
7 -6 6 8.553 1.116 3.507 89.043 o
7 -6 7 0.037 -2.391 3.666 111.751 o
7 -6 8 1.453 -1.913 4.144 84.164 o
7 -5 0 24.254 30.445 4.463 34.188 o
7 -5 1 12.221 12.114 3.666 64.719 o
7 -5 2 0.018 1.275 3.188 143.585 o
7 -5 3 25.197 28.692 4.304 35.269 o
7 -5 4 8.726 10.042 3.666 73.034 o
7 -5 5 1.010 3.666 3.029 142.645 o
7 -5 6 66.981 57.384 4.782 15.054 o
7 -5 7 21.124 19.287 3.666 48.096 o
7 -5 8 116.750 135.649 6.057 6.204 o
7 -5 9 0.252 -1.116 2.710 201.540 o
7 -5 10 33.286 32.358 4.144 30.658 o
7 -4 0 84.330 84.641 4.782 10.859 o
7 -4 1 11.308 8.289 2.710 97.196 o
7 -4 2 5.796 5.420 2.550 139.585 o
7 -4 3 28.282 28.214 3.347 40.126 o
7 -4 4 9.736 15.940 3.029 80.738 o
7 -4 5 33.736 30.127 3.666 33.587 o
7 -4 6 11.373 17.693 3.666 61.599 o
7 -4 7 3.672 6.217 3.507 96.034 o
7 -4 8 3.115 8.608 3.826 82.044 o
7 -4 9 52.591 58.818 5.579 16.128 o
7 -4 10 2.584 8.107 2.833 132.919 o
7 -4 11 0.845 -2.626 3.427 123.821 o
7 -4 12 86.282 108.232 6.376 8.567 o
7 -3 0 52.240 46.066 3.985 21.137 o
7 -3 1 3.109 4.782 2.869 137.528 o
7 -3 2 43.229 39.212 4.144 24.820 o
7 -3 3 15.778 20.403 3.666 53.594 o
7 -3 4 25.181 32.677 3.985 36.247 o
7 -3 5 119.357 127.679 5.738 6.367 o
7 -3 6 60.702 63.282 4.304 16.381 o
7 -3 7 13.507 14.983 3.029 72.914 o
7 -3 8 15.542 19.140 3.268 60.803 o
7 -3 9 152.896 146.583 4.327 4.955 o
7 -3 10 13.025 16.786 2.335 87.611 o
7 -3 11 0.137 -2.391 1.951 388.565 o
7 -3 12 3.180 -0.159 2.232 230.751 o
7 -3 13 1.459 -3.666 2.391 234.500 o
7 -3 14 2.667 8.608 3.347 102.538 o
7 -2 0 0.018 -0.478 1.753 487.825 o
7 -2 1 13.690 7.651 2.232 105.012 o
7 -2 2 288.891 217.261 6.695 1.922 o
7 -2 3 53.532 49.733 3.666 20.929 o
7 -2 4 43.573 27.895 3.188 30.789 o
7 -2 5 492.034 410.931 9.245 0.714 o
7 -2 6 143.414 141.547 5.738 5.121 o
7 -2 7 107.089 94.706 4.144 8.688 o
7 -2 8 6.240 7.014 2.254 150.144 o
7 -2 9 58.505 64.015 3.472 18.051 o
7 -2 10 0.305 2.963 1.762 379.855 o
7 -2 11 18.764 22.074 2.406 65.516 o
7 -2 12 10.032 15.206 2.869 85.232 o
7 -2 13 18.132 22.475 4.463 40.873 o
7 -2 14 4.598 10.361 4.144 67.966 o
7 -2 15 92.796 95.002 6.217 8.673 o
7 -1 0 25.380 26.620 3.826 39.453 o
7 -1 1 209.236 193.192 6.695 2.922 o
7 -1 2 31.496 37.937 4.304 29.361 o
7 -1 3 30.469 32.358 3.985 33.063 o
7 -1 4 18.891 15.302 3.666 52.899 o
7 -1 5 2.927 11.955 3.347 95.869 o
7 -1 6 174.009 160.267 4.338 4.137 o
7 -1 7 0.514 1.116 1.803 399.737 o
7 -1 8 3.657 1.825 2.550 172.163 o
7 -1 9 48.737 44.480 2.421 26.423 o
7 -1 10 9.696 11.585 1.803 131.877 o
7 -1 11 1.080 0.216 1.680 443.880 o
7 -1 12 13.178 12.839 3.427 67.324 o
7 -1 13 0.787 2.232 3.188 135.801 o
7 -1 14 16.345 17.056 3.507 57.403 o
7 -1 15 8.901 11.477 3.188 84.375 o
7 -1 16 12.414 15.302 3.347 68.100 o
7 0 0 17.045 19.751 1.857 80.476 o
7 0 1 17.581 21.264 2.083 73.594 o
7 0 2 1109.850 1068.710 12.991 0.145 o
7 0 3 8.987 14.208 1.916 123.541 o
7 0 4 277.966 254.232 11.078 1.700 o
7 0 5 399.852 375.137 6.615 0.988 o
7 0 6 0.819 1.517 2.197 269.445 o
7 0 7 13.038 20.175 1.744 95.031 o
7 0 8 1.415 -0.488 1.121 778.085 o
7 0 9 59.361 54.984 3.188 19.422 o
7 0 10 154.145 133.754 4.217 5.148 o
7 0 11 2.907 6.123 2.196 193.691 o
7 0 12 28.915 31.924 2.811 41.650 o
7 0 13 29.010 42.241 3.666 32.790 o
7 0 14 5.226 2.869 2.232 181.615 o
7 0 15 41.065 52.442 4.144 23.240 o
7 0 16 0.589 0.638 3.029 156.594 o
7 0 17 6.271 6.854 3.666 81.961 o
7 1 0 22.205 25.238 2.534 55.512 o
7 1 1 190.262 180.202 4.396 3.537 o
7 1 2 721.613 684.357 8.171 0.334 o
7 1 3 854.739 816.132 10.839 0.240 o
7 1 4 1249.240 1248.690 19.606 0.112 o
7 1 5 164.120 148.600 3.403 4.671 o
7 1 6 158.970 143.113 3.340 4.932 o
7 1 7 176.124 162.377 3.479 4.132 o
7 1 8 21.075 23.402 2.063 64.060 o
7 1 9 47.650 46.259 3.352 24.219 o
7 1 10 216.653 193.820 4.248 2.959 o
7 1 11 5.040 5.364 1.440 253.682 o
7 1 12 19.438 19.772 1.613 77.336 o
7 1 13 0.071 0.617 1.723 477.855 o
7 1 14 8.811 11.955 3.188 83.971 o
7 1 15 0.521 -1.435 3.188 144.468 o
7 1 16 13.611 19.447 4.463 45.800 o
7 1 17 52.200 51.167 5.420 17.254 o
7 2 0 7.444 6.376 2.232 144.669 o
7 2 1 34.537 36.981 3.188 33.424 o
7 2 2 869.897 933.283 13.389 0.214 o
7 2 3 57.843 61.209 3.826 17.983 o
7 2 4 18.581 24.388 2.710 59.736 o
7 2 5 5.628 8.716 1.762 184.144 o
7 2 6 4.592 3.606 1.631 258.190 o
7 2 7 102.523 104.517 3.263 9.000 o
7 2 8 337.646 324.113 22.316 0.938 o
7 2 9 180.505 171.754 5.992 3.681 o
7 2 10 72.531 64.874 2.453 16.011 o
7 2 11 0.004 -0.214 1.350 824.022 o
7 2 12 21.280 24.255 2.674 56.089 o
7 2 13 2.308 1.168 2.392 211.281 o
7 2 14 5.289 4.144 3.507 94.213 o
7 2 15 7.664 4.623 3.347 92.474 o
7 2 16 13.066 19.447 3.985 52.858 o
7 2 17 0.397 0.000 3.347 132.008 o
7 2 18 0.206 -2.391 3.188 146.574 o
7 3 0 1.116 0.159 2.710 190.071 o
7 3 1 110.284 101.537 5.101 7.820 o
7 3 2 207.203 202.756 6.535 2.894 o
7 3 3 251.746 288.194 7.651 1.902 o
7 3 4 287.799 313.698 7.970 1.564 o
7 3 5 19.208 24.498 8.050 18.098 o
7 3 6 385.876 363.368 14.585 0.939 o
7 3 7 412.964 410.158 20.722 0.734 o
7 3 8 492.840 450.275 25.265 0.543 o
7 3 9 279.140 272.733 19.367 1.283 o
7 3 10 36.467 33.983 3.507 31.666 o
7 3 11 87.877 75.344 3.746 11.733 o
7 3 12 45.875 50.208 2.791 25.557 o
7 3 13 97.007 81.453 3.472 10.508 o
7 3 14 141.978 108.073 5.898 5.761 o
7 3 15 7.032 4.144 3.188 101.947 o
7 3 16 8.622 13.868 3.347 77.540 o
7 3 17 11.739 16.578 3.347 68.171 o
7 3 18 1.418 0.638 2.869 165.940 o
7 4 0 45.624 40.647 3.347 26.160 o
7 4 1 0.234 -1.435 1.913 399.001 o
7 4 2 0.028 -3.985 1.753 487.119 o
7 4 3 15.468 22.157 2.869 64.756 o
7 4 4 6.074 7.811 2.072 160.768 o
7 4 5 49.523 47.907 5.021 19.109 o
7 4 6 6.433 10.027 2.072 148.067 o
7 4 7 24.801 27.120 4.144 37.210 o
7 4 8 102.504 93.849 7.412 7.401 o
7 4 9 14.029 16.194 2.133 90.034 o
7 4 10 304.958 280.989 18.650 1.205 o
7 4 11 532.367 484.508 19.208 0.533 o
7 4 12 607.014 540.801 22.316 0.419 o
7 4 13 139.400 128.171 5.499 5.562 o
7 4 14 36.332 36.502 4.304 27.508 o
7 4 15 3.679 2.232 2.710 155.236 o
7 4 16 45.453 40.806 3.826 24.722 o
7 4 17 66.433 71.730 4.463 14.371 o
7 4 18 18.665 14.027 3.188 61.166 o
7 5 0 0.083 -1.594 3.029 163.269 o
7 5 1 4.822 5.101 3.347 101.094 o
7 5 2 83.851 66.310 4.782 11.958 o
7 5 3 78.025 64.397 4.623 12.998 o
7 5 4 133.277 118.274 5.579 5.996 o
7 5 5 68.214 63.184 3.018 16.543 o
7 5 6 7.859 12.096 4.702 51.235 o
7 5 7 19.957 19.615 3.268 54.058 o
7 5 8 44.092 38.421 3.029 28.367 o
7 5 9 31.528 34.314 2.791 38.529 o
7 5 10 3.593 -0.378 1.445 392.705 o
7 5 11 4.670 3.741 1.793 233.071 o
7 5 12 21.848 28.279 2.445 54.717 o
7 5 13 17.697 22.046 2.406 67.671 o
7 5 14 192.616 175.744 6.535 3.350 o
7 5 15 22.587 16.737 3.188 53.482 o
7 5 16 12.737 16.578 3.029 72.854 o
7 5 17 50.046 50.530 3.985 21.126 o
7 5 18 31.024 21.678 3.826 37.127 o
7 6 0 1.313 -0.319 2.391 237.111 o
7 6 1 29.710 29.808 3.347 38.361 o
7 6 2 245.297 258.386 7.332 2.093 o
7 6 3 136.550 119.071 5.260 5.920 o
7 6 4 151.400 123.216 5.260 5.256 o
7 6 5 26.309 25.345 3.029 45.749 o
7 6 6 26.099 25.185 3.188 44.694 o
7 6 7 5.629 6.854 2.710 126.315 o
7 6 8 77.890 69.179 4.463 12.847 o
7 6 9 15.174 17.476 3.586 57.516 o
7 6 10 92.917 87.586 7.571 8.046 o
7 6 11 35.668 35.811 2.833 34.718 o
7 6 12 0.396 1.383 2.246 270.422 o
7 6 13 6.966 9.341 2.519 122.127 o
7 6 14 72.600 62.385 5.420 12.979 o
7 6 15 8.160 6.057 2.550 123.018 o
7 6 16 70.668 61.050 4.144 14.949 o
7 6 17 96.752 98.987 5.260 8.787 o
7 7 0 10.573 16.896 3.507 66.718 o
7 7 1 90.050 96.755 5.579 9.217 o
7 7 2 2.064 1.116 3.029 144.129 o
7 7 3 27.357 33.474 4.463 31.652 o
7 7 4 2.602 2.869 3.188 124.019 o
7 7 5 181.626 188.091 7.173 3.372 o
7 7 6 85.085 80.337 5.260 10.635 o
7 7 7 18.813 24.069 3.985 44.544 o
7 7 8 87.769 82.728 4.941 10.486 o
7 7 9 17.265 20.562 3.347 55.996 o
7 7 10 29.102 31.561 3.347 38.156 o
7 7 11 65.372 75.237 4.463 14.259 o
7 7 12 36.571 31.721 3.826 30.713 o
7 7 13 24.912 35.227 4.463 32.482 o
7 7 14 6.650 2.869 3.826 80.504 o
7 7 15 0.809 3.029 2.391 220.094 o
7 7 16 22.955 27.417 3.347 45.298 o
7 7 17 1.235 9.086 3.188 115.610 o
7 8 0 34.966 49.892 5.738 20.401 o
7 8 1 20.790 23.272 4.623 37.278 o
7 8 2 37.440 41.444 5.260 22.476 o
7 8 3 5.267 6.695 3.826 79.312 o
7 8 4 16.501 18.012 4.304 45.802 o
7 8 5 33.834 39.850 4.941 25.122 o
7 8 6 27.167 34.111 4.941 28.860 o
7 8 7 67.429 72.686 5.579 12.788 o
7 8 8 42.873 44.313 5.420 20.105 o
7 8 9 1.118 -0.319 3.826 99.157 o
7 8 10 0.926 -3.985 3.666 108.343 o
7 8 11 30.712 37.299 5.101 26.014 o
7 8 12 1.405 0.000 3.188 138.819 o
7 8 13 43.051 51.805 4.144 22.687 o
7 8 14 12.400 20.084 3.507 61.008 o
7 9 0 9.214 11.796 4.304 56.847 o
7 9 1 5.239 2.232 3.507 97.405 o
7 9 2 28.275 32.836 4.782 29.530 o
7 9 3 28.718 37.618 4.463 29.941 o
7 9 4 12.262 5.898 3.347 78.349 o
7 9 5 26.184 26.939 4.304 35.200 o
7 9 6 0.469 1.116 3.188 141.193 o
7 9 7 9.146 6.695 3.666 75.628 o
7 9 8 25.118 22.316 4.623 34.908 o
7 9 9 5.126 7.811 4.304 65.183 o
7 9 10 3.145 1.594 4.463 68.874 o
7 9 11 5.470 0.000 4.463 66.523 o
7 9 12 1.674 -1.594 4.463 72.584 o
7 9 13 66.203 79.062 6.535 11.432 o
7 9 14 12.957 22.316 4.782 41.451 o
7 10 0 43.718 45.748 5.101 20.629 o
7 10 1 1.439 -5.738 3.347 126.471 o
7 10 2 6.078 12.752 3.507 80.336 o
7 10 3 22.281 31.880 3.826 39.815 o
7 10 4 28.942 33.793 3.985 33.537 o
7 10 5 0.162 -1.116 3.029 162.614 o
7 10 6 0.357 8.129 3.188 122.072 o
7 10 7 3.543 5.738 3.347 104.605 o
7 10 8 2.406 5.260 3.507 101.862 o
7 10 9 7.324 9.086 3.826 72.546 o
7 10 10 24.268 23.272 4.623 35.127 o
7 10 11 38.246 40.169 5.579 21.327 o
7 10 12 0.828 -1.435 4.623 69.110 o
8 -5 0 89.168 92.930 6.057 9.128 o
8 -5 1 9.420 10.520 4.144 60.496 o
8 -5 2 0.997 7.332 3.985 82.824 o
8 -5 3 1.887 0.000 3.666 104.844 o
8 -5 4 3.114 3.188 3.826 88.802 o
8 -5 5 30.130 36.184 4.941 27.202 o
8 -5 6 0.893 0.478 3.666 107.579 o
8 -5 7 9.931 16.737 3.826 61.525 o
8 -4 0 18.849 23.750 3.826 46.370 o
8 -4 1 1.406 1.594 2.710 179.031 o
8 -4 2 13.003 25.823 3.826 51.481 o
8 -4 3 11.144 13.708 3.188 75.984 o
8 -4 4 8.373 4.463 3.347 90.569 o
8 -4 5 5.302 4.463 3.188 108.046 o
8 -4 6 0.005 -2.072 3.188 147.947 o
8 -4 7 1.663 -1.275 3.666 105.643 o
8 -4 8 119.175 138.677 7.014 5.743 o
8 -4 9 0.085 -3.507 4.144 87.360 o
8 -4 10 23.255 29.329 5.738 26.931 o
8 -3 0 24.661 33.793 3.826 37.341 o
8 -3 1 4.512 5.420 3.029 117.814 o
8 -3 2 25.340 29.967 4.144 35.909 o
8 -3 3 2.273 3.985 2.869 145.865 o
8 -3 4 82.926 61.209 4.782 12.395 o
8 -3 5 2.459 0.956 2.869 155.853 o
8 -3 6 12.643 19.606 3.347 63.831 o
8 -3 7 6.426 17.693 3.188 82.681 o
8 -3 8 4.757 8.129 2.869 118.699 o
8 -3 9 26.331 39.531 3.507 36.269 o
8 -3 10 24.492 27.735 3.666 41.000 o
8 -3 11 0.060 5.685 2.698 173.269 o
8 -2 0 11.033 15.143 3.347 70.947 o
8 -2 1 0.739 2.710 2.710 180.174 o
8 -2 2 13.579 11.636 3.188 72.880 o
8 -2 3 15.692 10.042 3.188 70.144 o
8 -2 4 3.084 2.550 2.869 145.199 o
8 -2 5 0.081 -2.391 2.869 181.853 o
8 -2 6 2.595 6.695 3.347 106.398 o
8 -2 7 30.610 38.096 4.782 27.392 o
8 -2 8 28.181 34.749 4.941 28.292 o
8 -2 9 7.817 12.414 2.757 100.849 o
8 -2 10 1.113 2.965 2.534 196.042 o
8 -2 11 0.105 2.526 2.534 212.591 o
8 -2 12 0.235 -0.327 2.196 304.908 o
8 -2 13 23.589 28.851 4.144 37.447 o
8 -1 0 57.787 57.703 4.304 17.577 o
8 -1 1 122.280 122.578 5.738 6.349 o
8 -1 2 25.943 30.924 4.144 35.221 o
8 -1 3 149.764 121.303 5.738 5.252 o
8 -1 4 0.156 -2.391 2.550 228.634 o
8 -1 5 117.506 101.219 5.420 7.262 o
8 -1 6 5.243 1.753 2.710 145.106 o
8 -1 7 15.691 14.983 3.029 68.381 o
8 -1 8 10.678 20.941 2.375 87.513 o
8 -1 9 5.620 8.498 2.063 162.495 o
8 -1 10 1.924 0.530 1.877 328.913 o
8 -1 11 1.471 3.634 2.232 228.885 o
8 -1 12 6.270 3.865 2.391 153.062 o
8 -1 13 0.714 4.144 2.869 157.067 o
8 -1 14 6.341 7.173 3.826 76.468 o
8 0 0 3.150 4.144 2.710 151.844 o
8 0 1 5.383 6.217 2.710 129.592 o
8 0 2 10.267 14.346 3.029 81.429 o
8 0 3 69.100 58.901 2.985 16.850 o
8 0 4 2.482 0.797 2.550 190.521 o
8 0 5 49.181 42.560 3.985 22.637 o
8 0 6 1.505 1.275 2.710 179.659 o
8 0 7 39.684 43.994 4.304 24.697 o
8 0 8 5.235 4.061 3.427 97.910 o
8 0 9 3.327 1.827 2.178 220.802 o
8 0 10 0.769 4.112 2.094 261.761 o
8 0 11 3.586 2.977 1.906 245.730 o
8 0 12 27.340 27.500 2.760 45.711 o
8 0 13 3.388 4.285 2.328 184.745 o
8 0 14 13.421 13.708 4.463 48.627 o
8 0 15 16.611 14.187 4.623 43.566 o
8 1 0 2.204 -1.941 1.906 320.568 o
8 1 1 6.477 7.436 2.246 147.137 o
8 1 2 0.041 2.042 2.065 315.393 o
8 1 3 46.477 45.167 3.211 25.265 o
8 1 4 0.020 -2.473 2.083 345.913 o
8 1 5 89.340 77.243 5.021 10.545 o
8 1 6 55.284 50.113 3.269 21.155 o
8 1 7 0.008 -1.190 1.571 608.765 o
8 1 8 74.406 78.997 2.785 14.095 o
8 1 9 28.193 26.597 2.020 50.685 o
8 1 10 1.835 4.002 1.334 412.697 o
8 1 11 19.975 23.159 2.265 63.992 o
8 1 12 11.755 16.331 2.698 83.224 o
8 1 13 5.727 4.569 3.188 106.126 o
8 1 14 1.240 -2.232 3.188 139.845 o
8 1 15 1.658 5.101 3.347 113.467 o
8 2 0 28.061 27.183 2.789 44.902 o
8 2 1 38.426 36.842 2.472 34.019 o
8 2 2 164.670 161.286 4.283 4.377 o
8 2 3 79.513 82.267 4.543 11.725 o
8 2 4 62.841 71.819 3.098 16.679 o
8 2 5 2.072 2.949 1.992 264.360 o
8 2 6 10.668 9.142 2.083 121.825 o
8 2 7 2.318 0.377 1.624 391.310 o
8 2 8 0.043 -2.212 1.547 623.201 o
8 2 9 4.232 4.953 2.182 185.976 o
8 2 10 48.267 37.618 4.020 23.684 o
8 2 11 23.119 23.664 2.538 55.285 o
8 2 12 1.961 0.700 2.105 271.337 o
8 2 13 17.905 20.558 2.518 67.080 o
8 2 14 0.211 -3.347 2.710 202.066 o
8 2 15 0.223 1.913 2.710 190.256 o
8 2 16 3.032 7.173 2.869 130.650 o
8 3 0 12.062 17.375 2.869 76.998 o
8 3 1 72.015 83.525 4.623 12.517 o
8 3 2 25.943 32.358 3.507 39.197 o
8 3 3 48.301 50.211 3.985 21.701 o
8 3 4 228.684 234.636 7.332 2.373 o
8 3 5 140.010 134.055 5.738 5.374 o
8 3 6 1.263 0.478 2.232 263.970 o
8 3 7 308.953 295.360 23.432 1.009 o
8 3 8 44.868 40.204 2.647 28.710 o
8 3 9 10.462 10.387 1.877 127.773 o
8 3 10 31.933 39.573 3.507 32.669 o
8 3 11 133.864 138.147 13.868 3.486 o
8 3 12 16.836 15.488 2.020 84.509 o
8 3 13 12.063 5.082 1.851 135.896 o
8 3 14 5.057 10.137 2.040 161.714 o
8 3 15 2.326 1.435 2.550 188.603 o
8 3 16 14.336 14.346 3.666 59.653 o
8 4 0 5.528 9.883 3.507 85.333 o
8 4 1 0.095 -0.638 3.029 163.169 o
8 4 2 26.629 26.142 3.985 37.488 o
8 4 3 5.015 11.955 3.666 78.930 o
8 4 4 225.088 219.174 7.492 2.491 o
8 4 5 131.928 133.258 6.057 5.619 o
8 4 6 2.387 1.275 3.029 141.440 o
8 4 7 19.055 25.416 2.859 56.348 o
8 4 8 15.536 14.239 2.359 83.306 o
8 4 9 2.261 1.466 1.857 307.330 o
8 4 10 69.680 60.050 5.101 13.964 o
8 4 11 4.202 -0.785 2.178 221.428 o
8 4 12 11.218 11.973 3.746 64.856 o
8 4 13 12.608 14.512 2.789 81.127 o
8 4 14 0.614 2.654 1.906 329.578 o
8 4 15 0.251 -1.275 2.869 180.097 o
8 4 16 0.338 0.319 3.826 101.134 o
8 5 0 1.148 0.638 2.550 208.737 o
8 5 1 19.784 16.418 2.869 62.192 o
8 5 2 8.709 9.405 2.710 105.139 o
8 5 3 9.982 9.405 2.710 100.064 o
8 5 4 95.848 98.509 4.941 9.049 o
8 5 5 33.282 30.924 3.347 35.389 o
8 5 6 20.866 25.504 3.347 48.486 o
8 5 7 90.375 79.255 3.312 11.465 o
8 5 8 3.163 1.116 4.782 60.955 o
8 5 9 2.246 4.283 1.723 294.489 o
8 5 10 15.723 13.193 2.480 81.623 o
8 5 11 14.565 10.087 2.592 86.826 o
8 5 12 3.250 4.631 2.221 196.136 o
8 5 13 0.110 1.937 3.905 95.400 o
8 5 14 34.044 27.786 5.180 26.166 o
8 5 15 36.421 31.242 4.623 27.159 o
8 5 16 15.127 17.215 4.782 41.731 o
8 6 0 1.737 -2.072 3.507 114.556 o
8 6 1 0.180 -1.435 3.666 111.191 o
8 6 2 0.070 -2.710 3.826 102.535 o
8 6 3 21.210 17.375 4.623 38.961 o
8 6 4 59.633 62.006 5.420 14.925 o
8 6 5 19.406 20.244 4.623 39.216 o
8 6 6 9.945 5.260 3.826 71.190 o
8 6 7 5.068 8.289 3.985 73.266 o
8 6 8 0.134 -0.478 3.347 133.471 o
8 6 9 12.796 9.245 3.666 66.180 o
8 6 10 39.578 42.241 4.304 25.060 o
8 6 11 82.694 74.573 4.702 11.670 o
8 6 12 199.292 177.820 13.708 2.453 o
8 6 13 32.880 28.961 2.519 41.178 o
8 6 14 24.558 21.408 5.499 29.359 o
8 6 15 8.204 5.420 3.826 74.434 o
8 6 16 12.560 17.693 4.782 43.499 o
8 7 0 1.249 6.057 3.826 89.953 o
8 7 1 1.795 -1.753 3.666 105.171 o
8 7 2 8.966 13.071 3.985 62.564 o
8 7 3 7.431 3.029 3.507 89.511 o
8 7 4 92.126 71.092 5.420 10.274 o
8 7 5 3.030 1.753 3.507 105.940 o
8 7 6 1.485 -2.232 3.029 152.198 o
8 7 7 0.373 -2.550 3.188 145.454 o
8 7 8 2.654 -0.478 3.666 102.178 o
8 7 9 8.897 10.839 4.144 61.006 o
8 7 10 6.662 7.014 4.144 67.322 o
8 7 11 56.337 52.283 5.579 16.041 o
8 7 12 31.879 42.400 5.579 22.787 o
8 7 13 10.475 8.289 3.985 63.917 o
8 7 14 16.120 21.838 3.985 48.208 o
8 8 0 0.079 0.638 3.188 145.286 o
8 8 1 0.560 3.347 3.188 133.857 o
8 8 2 0.020 0.159 2.710 203.508 o
8 8 3 108.921 102.016 5.260 7.825 o
8 8 4 0.560 -2.232 2.710 197.668 o
8 8 5 18.665 12.592 3.188 62.346 o
8 8 6 0.046 -2.550 2.550 230.454 o
8 8 7 13.815 14.983 3.347 65.818 o
8 8 8 27.981 26.939 3.826 37.417 o
8 8 9 2.961 -2.710 2.869 155.663 o
8 8 10 9.762 11.477 3.666 69.629 o
8 8 11 44.681 46.863 5.101 20.232 o
8 8 12 13.257 19.765 4.941 40.416 o
8 8 13 8.392 12.433 4.782 49.292 o
8 9 0 12.901 17.056 3.826 57.063 o
8 9 1 17.697 18.490 4.144 46.377 o
8 9 2 2.812 3.347 3.666 96.222 o
8 9 3 21.850 27.735 4.782 34.042 o
8 9 4 1.351 3.347 4.144 80.700 o
8 9 5 37.240 37.618 5.101 23.712 o
8 9 6 36.636 45.110 5.101 22.729 o
8 9 7 0.141 2.550 3.826 98.227 o
8 9 8 19.995 16.259 4.304 43.516 o
8 9 9 1.145 4.144 3.507 108.563 o
8 9 10 5.738 13.389 3.666 75.759 o
8 9 11 35.568 35.227 4.304 28.119 o
9 -3 0 26.239 30.924 3.666 38.375 o
9 -3 1 23.579 30.445 3.985 38.125 o
9 -3 2 0.656 -5.260 2.550 220.653 o
9 -3 3 55.156 52.124 4.463 18.514 o
9 -3 4 41.534 41.284 3.985 25.620 o
9 -3 5 19.608 29.808 3.985 41.400 o
9 -3 6 22.456 10.361 3.347 55.872 o
9 -3 7 2.048 3.347 2.869 149.820 o
9 -2 0 13.221 14.824 4.463 48.284 o
9 -2 1 64.399 82.091 6.057 12.014 o
9 -2 2 11.472 12.274 4.463 51.300 o
9 -2 3 17.952 35.227 5.260 30.773 o
9 -2 4 17.907 26.939 5.101 33.976 o
9 -2 5 9.064 5.420 4.144 64.769 o
9 -2 6 11.294 13.708 4.782 46.153 o
9 -2 7 20.554 31.083 5.420 29.515 o
9 -2 8 8.206 14.346 4.941 46.268 o
9 -2 9 5.388 9.564 4.623 56.684 o
9 -1 0 12.385 21.838 3.188 65.215 o
9 -1 1 0.457 5.898 2.550 184.447 o
9 -1 2 5.285 10.839 2.869 109.876 o
9 -1 3 145.073 148.720 6.376 4.823 o
9 -1 4 3.929 6.535 2.710 137.685 o
9 -1 5 33.835 32.836 3.666 32.718 o
9 -1 6 0.846 4.782 2.710 168.819 o
9 -1 7 21.776 24.866 3.347 47.840 o
9 -1 8 41.178 52.602 3.985 23.648 o
9 -1 9 86.025 104.407 5.420 9.333 o
9 -1 10 19.666 23.432 4.144 42.452 o
9 -1 11 1.654 3.816 2.924 146.345 o
9 0 0 12.777 17.215 4.144 52.095 o
9 0 1 0.858 -2.232 3.188 142.274 o
9 0 2 0.005 2.072 3.347 128.537 o
9 0 3 0.616 2.232 3.507 114.580 o
9 0 4 3.657 2.869 3.666 94.373 o
9 0 5 89.052 77.309 5.738 10.027 o
9 0 6 13.627 26.301 4.623 41.190 o
9 0 7 64.228 77.946 5.898 12.472 o
9 0 8 25.686 24.388 4.941 31.793 o
9 0 9 0.025 1.913 3.985 92.002 o
9 0 10 6.526 21.279 6.137 32.139 o
9 0 11 31.054 29.620 3.985 33.522 o
9 0 12 17.569 24.157 2.757 60.970 o
9 1 0 0.955 2.028 1.631 417.180 o
9 1 1 50.685 44.829 3.427 23.185 o
9 1 2 55.217 70.137 7.173 12.281 o
9 1 3 10.018 15.575 3.826 62.277 o
9 1 4 25.757 30.383 2.367 48.861 o
9 1 5 31.191 34.845 2.480 40.282 o
9 1 6 52.204 54.107 4.702 18.474 o
9 1 7 1.759 4.623 1.916 266.095 o
9 1 8 27.748 30.242 2.480 45.861 o
9 1 9 22.244 32.134 2.373 52.157 o
9 1 10 0.114 -0.434 2.406 257.481 o
9 1 11 0.638 2.464 2.677 186.553 o
9 1 12 52.717 60.801 3.714 19.508 o
9 1 13 11.432 13.015 2.679 89.676 o
9 2 0 0.880 -1.036 2.480 229.010 o
9 2 1 1.276 0.089 2.534 213.279 o
9 2 2 7.956 7.549 2.647 115.453 o
9 2 3 9.733 12.929 2.873 89.437 o
9 2 4 57.824 49.054 3.494 20.132 o
9 2 5 7.206 2.949 3.108 107.240 o
9 2 6 11.405 15.069 4.941 43.451 o
9 2 7 7.352 15.655 4.463 53.920 o
9 2 8 7.345 12.820 4.543 54.111 o
9 2 9 0.657 3.055 2.297 237.771 o
9 2 10 15.794 18.451 2.481 74.621 o
9 2 11 4.112 4.163 1.865 230.047 o
9 2 12 2.395 -1.060 1.595 406.920 o
9 2 13 2.909 2.990 1.808 277.574 o
9 3 0 69.070 64.699 3.324 15.874 o
9 3 1 98.140 94.974 3.651 9.647 o
9 3 2 0.014 -0.314 1.723 505.713 o
9 3 3 0.788 -0.797 3.507 118.684 o
9 3 4 7.729 9.405 3.985 67.471 o
9 3 5 74.565 73.095 7.651 9.767 o
9 3 6 62.258 53.757 3.018 19.071 o
9 3 7 54.354 54.634 3.037 21.180 o
9 3 8 9.206 8.353 1.861 144.490 o
9 3 9 25.712 31.444 2.600 46.551 o
9 3 10 0.824 1.805 1.928 330.986 o
9 3 11 10.391 7.382 2.030 131.195 o
9 3 12 1.434 2.129 2.022 284.300 o
9 3 13 17.316 21.972 2.882 61.478 o
9 3 14 10.574 15.041 2.883 83.568 o
9 4 0 0.348 1.275 2.710 192.524 o
9 4 1 7.366 4.463 2.869 114.923 o
9 4 2 32.542 31.880 3.985 32.026 o
9 4 3 7.066 10.999 3.347 85.017 o
9 4 4 43.803 60.412 4.782 19.561 o
9 4 5 70.894 75.555 5.101 12.698 o
9 4 6 17.482 13.071 3.666 56.131 o
9 4 7 2.161 6.695 3.029 126.597 o
9 4 8 6.155 6.691 3.029 107.622 o
9 4 9 2.447 -0.119 2.144 260.450 o
9 4 10 0.003 0.117 2.311 280.001 o
9 4 11 4.352 6.699 2.029 188.931 o
9 4 12 1.619 4.107 2.375 202.678 o
9 4 13 0.493 0.749 2.093 313.874 o
9 4 14 2.024 1.094 2.379 218.118 o
9 5 0 0.088 1.435 3.985 92.481 o
9 5 1 0.041 -0.159 3.985 94.593 o
9 5 2 94.855 111.739 6.535 7.795 o
9 5 3 33.858 38.256 5.260 24.076 o
9 5 4 0.014 -1.275 3.826 102.719 o
9 5 5 22.314 17.853 4.463 39.502 o
9 5 6 3.312 -0.159 3.826 92.621 o
9 5 7 44.272 44.313 5.420 19.762 o
9 5 8 19.021 26.779 5.101 33.434 o
9 5 9 19.426 20.034 3.175 55.684 o
9 5 10 43.979 52.720 4.862 20.303 o
9 5 11 151.658 128.706 16.498 2.803 o
9 5 12 99.661 110.075 12.991 4.626 o
9 5 13 7.389 10.022 2.757 107.453 o
9 5 14 4.115 7.492 4.463 63.063 o
9 6 0 37.853 40.328 4.941 23.671 o
9 6 1 23.610 27.098 4.304 36.789 o
9 6 2 19.013 22.475 3.985 45.090 o
9 6 3 29.343 35.546 3.985 32.794 o
9 6 4 52.337 54.515 4.623 18.565 o
9 6 5 200.174 218.218 7.651 2.799 o
9 6 6 7.712 10.999 3.347 83.305 o
9 6 7 39.359 40.966 4.304 25.383 o
9 6 8 58.113 60.731 4.941 16.094 o
9 6 9 45.920 42.081 4.623 21.924 o
9 6 10 1.322 7.651 3.826 87.648 o
9 6 11 9.242 10.680 4.304 57.511 o
9 6 12 0.456 -1.275 4.144 86.476 o
9 6 13 0.353 -4.971 2.985 165.654 o
9 7 0 6.187 9.405 3.507 84.236 o
9 7 1 4.828 9.564 3.826 77.142 o
9 7 2 6.147 10.839 4.304 61.506 o
9 7 3 1.646 9.405 3.985 79.076 o
9 7 4 27.718 27.735 4.941 30.032 o
9 7 5 69.932 69.657 5.738 12.471 o
9 7 6 0.846 0.956 3.666 106.874 o
9 7 7 10.396 3.188 3.826 72.307 o
9 7 8 21.512 28.532 4.623 35.202 o
9 7 9 0.025 0.159 3.188 147.268 o
9 7 10 1.224 0.956 3.029 150.598 o
9 7 11 0.124 6.535 3.188 127.393 o
9 7 12 39.968 36.981 4.304 25.918 o
9 8 2 1.445 -0.478 5.101 56.312 o
9 8 3 1.135 0.797 4.623 68.050 o
9 8 4 17.657 14.665 5.420 34.694 o
9 8 5 148.050 157.008 8.289 4.245 o
9 8 6 10.578 22.794 5.579 34.825 o
9 8 7 9.675 7.332 5.260 43.478 o
9 8 8 0.580 2.072 4.782 63.620 o
9 8 9 0.439 0.478 4.941 60.794 o
10 0 0 10.633 21.200 4.144 52.266 o
10 0 1 40.466 49.733 5.738 19.124 o
10 0 2 28.896 28.851 5.260 27.513 o
10 0 3 95.929 111.580 7.014 7.485 o
10 0 4 2.112 0.797 4.144 81.810 o
10 0 5 19.226 18.331 4.782 38.480 o
10 0 6 4.348 2.232 4.144 75.724 o
10 0 7 97.268 110.623 6.535 7.682 o
10 1 0 5.695 7.332 4.144 68.664 o
10 1 1 2.379 -2.710 3.507 111.892 o
10 1 2 0.064 1.753 3.826 99.716 o
10 1 3 62.263 60.731 5.420 14.604 o
10 1 4 60.098 72.208 5.579 13.827 o
10 1 5 34.585 41.603 4.941 24.552 o
10 1 6 0.833 3.029 3.826 95.410 o
10 1 7 28.529 38.893 5.260 25.779 o
10 1 8 75.902 105.682 6.854 9.090 o
10 1 9 75.970 69.976 6.376 11.067 o
10 2 0 7.562 13.401 2.949 93.172 o
10 2 1 35.579 38.090 3.188 32.449 o
10 2 2 2.606 -0.326 3.188 131.722 o
10 2 3 1.555 1.807 2.359 222.910 o
10 2 4 7.441 9.475 2.698 111.006 o
10 2 5 0.613 0.764 2.421 237.353 o
10 2 6 18.694 29.485 3.043 51.957 o
10 2 7 44.034 48.252 3.263 25.488 o
10 2 8 63.000 71.665 3.494 16.193 o
10 2 9 0.837 3.561 2.309 228.233 o
10 3 0 46.104 48.776 4.226 21.974 o
10 3 1 3.611 2.789 3.043 128.398 o
10 3 2 42.356 48.510 3.945 24.076 o
10 3 3 0.018 -0.960 2.746 199.228 o
10 3 4 2.222 1.907 2.873 153.678 o
10 3 5 34.242 46.145 3.775 28.510 o
10 3 6 7.839 11.440 3.156 88.440 o
10 3 7 3.248 4.065 3.586 97.317 o
10 3 8 0.002 3.079 3.211 136.159 o
10 3 9 2.395 -0.281 3.324 123.301 o
10 3 10 2.926 8.847 3.832 81.979 o
10 4 0 3.533 3.281 2.309 191.188 o
10 4 1 13.373 17.588 2.698 77.280 o
10 4 2 13.041 15.433 2.710 80.650 o
10 4 3 0.231 2.710 4.144 83.863 o
10 4 4 44.457 54.515 5.579 18.143 o
10 4 5 101.191 124.650 7.014 6.853 o
10 4 6 16.013 15.462 4.782 41.724 o
10 4 7 4.356 4.420 2.449 162.597 o
10 4 8 3.543 5.641 2.472 162.452 o
10 4 9 52.325 53.069 3.436 21.273 o
10 4 10 3.461 4.390 5.579 44.354 o
10 5 1 0.555 0.797 3.188 141.660 o
10 5 2 16.687 26.779 3.985 45.251 o
10 5 3 8.877 13.389 3.826 65.862 o
10 5 4 5.391 3.826 3.507 94.391 o
10 5 5 1.953 -0.797 3.347 123.878 o
10 5 6 70.053 65.672 5.101 13.494 o
10 5 7 21.882 21.360 3.985 43.030 o
10 5 8 13.313 23.272 3.985 50.415 o
